# Supplementary material for: Material basis and molecular mechanisms of Chaihuang Qingyi Huoxue Granule in the treatment of acute pancreatitis based on network pharmacology and molecular docking-based strategy
Source: Front Immunol. 2024 May 3;15:1353695. doi: 10.3389/fimmu.2024.1353695 (PMC11099290; doi:10.3389/fimmu.2024.1353695)
Supplement: Supplementary file 1 [file DataSheet_2.zip]

Archive with 3 entries (2 files):
- Raw Data/Source data.xlsx
- Raw Data/prism script files.pzfx
- Raw Data/
