# Supplementary material for: Material basis and molecular mechanisms of Chaihuang Qingyi Huoxue Granule in the treatment of acute pancreatitis based on network pharmacology and molecular docking-based strategy
Source: Front Immunol. 2024 May 3;15:1353695. doi: 10.3389/fimmu.2024.1353695 (PMC11099290; doi:10.3389/fimmu.2024.1353695)
Supplement: Supplementary file 1 [file DataSheet_2.zip › Raw Data/Source data.xlsx]

## Sheet: Sheet1
Fig.8.(A)										The format of the original data imported into prism
Amylase Levels(U/L)	sham12h	AP12h	CH12h	Sham24h	AP24h	CH24h					sham						AP						CH
	248.13	457.89	296.799	252.177	566.98	241.051				12h	248.13	288.69	275.45	256.23	278.67	234.15	457.89	413.74	546.23	489.45	512.65	357.45	296.799	261.77	241.051	315.28	242.15	289.63
	288.69	413.74	261.77	265.547	327.014	252.177				24h	252.177	265.547	289.235	275.35	231.47	345.11	566.98	327.014	514.402	331.45	315.78	476.24	241.051	252.177	265.547	287.63	369.12	356.42
	275.45	546.23	241.051	289.235	514.402	265.547
	256.23	489.45	315.28	275.35	331.45	287.63
	278.67	512.65	242.15	231.47	315.78	369.12
	234.15	357.45	289.63	345.11	476.24	356.42
Lipase Levels(U/L)	sham12h	AP12h	CH12h	Sham24h	AP24h	CH24h					sham						AP						CH
	3.2	4.8	2.8	2.5	3.7	2.5				12h	3.2	3	2	2	3.2	3.1	4.8	3.9	5.7	5.8	4.5	3.9	2.8	3	2.6	3.2	3.5	2.2
	3	3.9	3	2	3.6	2.2				24h	2.5	2	3	2.7	2.5	2.2	3.7	3.6	4.5	5.6	6.1	4.2	2.5	2.2	3.1	4.2	2.8	2.4
	2	5.7	2.6	3	4.5	3.1
	2	5.8	3.2	2.7	5.6	4.2
	3.2	4.5	3.5	2.5	6.1	2.8
	3.1	3.9	2.2	2.2	4.2	2.4
Fig.8.(C)
Edema scores（Arbitrary units）	sham12h	AP12h	CH12h	Sham24h	AP24h	CH24h					sham					AP					CH
	0	3	2	1	4	1				12h	0	1	1	1	0	3	4	4	4	3	2	3	2	2	1
	1	4	3	1	4	2				24h	1	1	0	0	1	4	4	4	3	3	1	2	2	2	2
	1	4	2	0	4	2
	1	4	2	0	3	2
	0	3	1	1	3	2
Inflitration scores（Arbitrary units）	sham12h	AP12h	CH12h	Sham24h	AP24h	CH24h					sham					AP					CH
	1	4	2	0	4	3				12h	1	1	1	0	0	4	4	3	4	3	2	3	2	2	2
	1	4	3	0	3	2				24h	0	0	1	1	1	4	3	4	4	4	3	2	2	3	2
	1	3	2	1	4	2
	0	4	2	1	4	3
	0	3	2	1	4	2
Necrosis scores（Arbitrary units）	sham12h	AP12h	CH12h	Sham24h	AP24h	CH24h					sham					AP					CH
	0	3	2	1	3	2				12h	0	1	1	0	0	3	4	4	4	4	2	2	2	3	1
	1	4	2	1	4	3				24h	1	1	0	0	1	3	4	4	3	3	2	3	2	2	2
	1	4	2	0	4	2
	0	4	3	0	3	2
	0	4	1	1	3	2
Fig.9.(A)
TNF-a(pg/mL)
	sham12h	AP12h	CH12h	Sham24h	AP24h	CH24h					sham					AP					CH
	12.8967	39.515	34.6955	12.6471	82.051	30.7482				12h	12.8967	15.4715	16.6774	8.27426	4.64961	39.515	58.5306	52.4459	57.4048	41.7109	34.6955	33.728	25.151	18.6744	21.7647
	15.4715	58.5306	33.728	3.65546	86.4302	13.8525				24h	12.6471	3.65546	8.34652	10.851	11.8762	82.051	86.4302	70.9549	61.1734	55.7652	30.7482	13.8525	24.5806	19.4454	11.5848
	16.6774	52.4459	25.151	8.34652	70.9549	24.5806
	8.27426	57.4048	18.6744	10.851	61.1734	19.4454
	4.64961	41.7109	21.7647	11.8762	55.7652	11.5848
Fig.9.(B)
IL-6(pg/mL)	sham12h	AP12h	CH12h	Sham24h	AP24h	CH24h
	13.8112	17.2209	13.958	11.2817	20.0774	13.6069					sham					AP					CH
	12.8322	17.3802	14.8337	11.4408	21.6341	14.5483				12h	13.8112	12.8322	7.18961	9.75674	11.3563	17.2209	17.3802	17.4893	17.5013	19.2193	13.958	14.8337	13.6931	16.0947	14.303
	7.18961	17.4893	13.6931	12.4194	21.6214	14.378				24h	11.2817	11.4408	12.4194	9.64716	13.2991	20.0774	21.6341	21.6214	24.5252	27.9045	13.6069	14.5483	14.378	15.1976	15.4934
	9.75674	17.5013	16.0947	9.64716	24.5252	15.1976
	11.3563	19.2193	14.303	13.2991	27.9045	15.4934
Fig.9.(C)
IL-1β(pg/mL)	sham12h	AP12h	CH12h	Sham24h	AP24h	CH24h
	11.6056	19.1819	16.828	16.5555	24.2925	17.1906					sham					AP					CH
	14.6462	20.1959	17.6814	15.2837	30.2849	17.7017				12h	11.6056	14.6462	12.8857	15.1776	15.747	19.1819	20.1959	20.2611	22.7982	20.2828	16.828	17.6814	17.6267	17.5582	18.853
	12.8857	20.2611	17.6267	14.9484	21.8182	16.7668				24h	16.5555	15.2837	14.9484	14.3096	11.7824	24.2925	30.2849	21.8182	26.9912	24.2326	17.1906	17.7017	16.7668	17.2458	17.2834
	15.1776	22.7982	17.5582	14.3096	26.9912	17.2458
	15.747	20.2828	18.853	11.7824	24.2326	17.2834
Fig.10.（B）
P-PI3K/PI3K	sham12h	AP12h	CH12h	Sham24h	AP24h	CH24h					sham			AP			CH
	0.364248	0.95123	0.783308	0.867722	1.56155	0.894056				12h	0.364248	0.365015	0.382013	0.95123	0.960968	0.978508	0.783308	0.785789	0.821451
	0.365015	0.960968	0.785789	0.841176	1.58235	0.910153				24h	0.867722	0.841176	0.878407	1.56155	1.58235	1.61883	0.894056	0.910153	0.941019
	0.382013	0.978508	0.821451	0.878407	1.61883	0.941019
P-AKT/AKT	sham12h	AP12h	CH12h	Sham24h	AP24h	CH24h					sham			AP			CH
	0.201434	0.718105	0.612264	0.302948	1.15699	0.922499				12h	0.201434	0.201544	0.201702	0.718105	0.719794	0.719438	0.612264	0.609999	0.609382
	0.201544	0.719794	0.609999	0.303409	1.1606	0.919015				24h	0.302948	0.303409	0.303448	1.15699	1.1606	1.15836	0.922499	0.919015	0.920454
	0.201702	0.719438	0.609382	0.303448	1.15836	0.920454
P-P65/P65	sham12h	AP12h	CH12h	Sham24h	AP24h	CH24h					sham			AP			CH
	0.381076	1.00159	0.961205	1.037	2.03494	0.801315				12h	0.381076	0.38593	0.38126	1.00159	1.00156	0.999182	0.961205	0.970089	0.954407
	0.38593	1.00156	0.970089	1.04295	2.05007	0.798884				24h	1.037	1.04295	1.02673	2.03494	2.05007	2.03186	0.801315	0.798884	0.791235
	0.38126	0.999182	0.954407	1.02673	2.03186	0.791235
Fig.11.（B）
Tunel	% apoptotic cells
	sham12h	AP12h	CH12h	Sham24h	AP24h	CH24h					sham						AP						CH
	0.14881	5.85774	11.7647	0.107411	11.5942	17.0507				12h	0.14881	0	0	0.147059	0	0	5.85774	6.10526	6.53595	6.81319	7.34967	7.41573	11.7647	9.69582	10.7287	15.8038	16.8091	17.8295
	0	6.10526	9.69582	0	12.2093	14.0805				24h	0.107411	0	0	0	0.138889	0.185874	11.5942	12.2093	13.0031	13.3758	11.7647	15.8038	17.0507	14.0805	10.4839	19.5039	31.0705	38.0628
	0	6.53595	10.7287	0	13.0031	10.4839
	0.147059	6.81319	15.8038	0	13.3758	19.5039
	0	7.34967	16.8091	0.138889	11.7647	31.0705
	0	7.41573	17.8295	0.185874	15.8038	38.0628
Fig.11.（D）
Bax/β-actin	sham12h	AP12h	CH12h	Sham24h	AP24h	CH24h					sham			AP			CH
	0.70896	0.97402	1.45861	0.81471	1.10431	1.674				12h	0.70896	0.7076	0.61436	0.97402	0.77509	0.96263	1.45861	1.38297	1.19348
	0.7076	0.77509	1.38297	0.75885	1.10334	1.69382				24h	0.81471	0.75885	0.80221	1.10431	1.10334	1.06154	1.674	1.69382	1.64771
	0.61436	0.96263	1.19348	0.80221	1.06154	1.64771
Fig.11.（E）											sham			AP			CH
Bcl-2/β-actin	sham12h	AP12h	CH12h	Sham24h	AP24h	CH24h				12h	0.57655	0.55357	0.65245	0.76172	0.95852	0.85625	0.63423	0.43579	0.54681
	0.57655	0.76172	0.63423	0.67019	0.88478	0.5097				24h	0.67019	0.54631	0.64509	0.88478	1.1313	1.12444	0.5097	0.25337	0.40695
	0.55357	0.95852	0.43579	0.54631	1.1313	0.25337
	0.65245	0.85625	0.54681	0.64509	1.12444	0.40695
Tunel	% apoptotic cells
	sham12h	AP12h	CH12h	sham24h	AP24h	CH24h					sham						AP						CH
	0.0014881	0.00916031	0.0451977	0.00107411	0.0180921	0.170507				12h	0.0014881	0.0013624	0.00117786	0.0030722	0.00310559	0.0018315	0.00916031	0.00949797	0.0125589	0.0114123	0.00660066	0.0120818	0.0451977	0.0584344	0.0438413	0.0430108	0.0332805	0.0546559
	0.0013624	0.00949797	0.0584344	0.00173913	0.0163488	0.140805				24h	0.00107411	0.00173913	0.00147059	0.00468019	0.00138889	0.004	0.0180921	0.0163488	0.0174564	0.023743	0.0163132	0.0277778	0.170507	0.140805	0.0504365	0.195039	0.310705	0.380628
	0.00117786	0.0125589	0.0438413	0.00147059	0.0174564	0.0504365
	0.0030722	0.0114123	0.0430108	0.00468019	0.023743	0.195039
	0.00310559	0.00660066	0.0332805	0.00138889	0.0163132	0.310705
	0.0018315	0.0120818	0.0546559	0.004	0.0277778	0.380628
