# Supplementary material for: Material basis and molecular mechanisms of Chaihuang Qingyi Huoxue Granule in the treatment of acute pancreatitis based on network pharmacology and molecular docking-based strategy
Source: Front Immunol. 2024 May 3;15:1353695. doi: 10.3389/fimmu.2024.1353695 (PMC11099290; doi:10.3389/fimmu.2024.1353695)
Supplement: Supplementary file 2 [file DataSheet_3.zip]

Archive with 119 entries (88 files):
- Figures+Tables/
- Figures+Tables/Fig. 2/
- Figures+Tables/Fig. 2/Disease Targets.txt
- Figures+Tables/Fig. 2/Durg Targets.symbol.txt
- Figures+Tables/Fig. 2/Fig. 2.jpg
- Figures+Tables/Fig. 2/Table S2-Drug_Disease.txt
- Figures+Tables/Fig.1.jpg
- Figures+Tables/Fig.10/
- Figures+Tables/Fig.10/Fig.10.(A)/
- Figures+Tables/Fig.10/Fig.10.(A)/AKT 60kDa/
- Figures+Tables/Fig.10/Fig.10.(A)/AKT 60kDa/AKT 60kDa+b-actin 42kDa 2.1.jpg
- Figures+Tables/Fig.10/Fig.10.(A)/AKT 60kDa/AKT 60kDa+b-actin 42kDa 2.jpg
- Figures+Tables/Fig.10/Fig.10.(A)/AKT 60kDa/akt 60kDa 1.1.jpg
- Figures+Tables/Fig.10/Fig.10.(A)/AKT 60kDa/akt 60kDa 1.jpg
- Figures+Tables/Fig.10/Fig.10.(A)/Fig.10.(A).jpg
- Figures+Tables/Fig.10/Fig.10.(A)/P-AKT 60kDa/
- Figures+Tables/Fig.10/Fig.10.(A)/P-AKT 60kDa/P-akt 60kDa 1.1.jpg
- Figures+Tables/Fig.10/Fig.10.(A)/P-AKT 60kDa/P-akt 60kDa 1.jpg
- Figures+Tables/Fig.10/Fig.10.(A)/P-AKT 60kDa/p-akt 60kDa+GAPDH 35kDa 2.1.jpg
- Figures+Tables/Fig.10/Fig.10.(A)/P-AKT 60kDa/p-akt 60kDa+GAPDH 35kDa 2.jpg
- Figures+Tables/Fig.10/Fig.10.(A)/P-P65 65kDa/
- Figures+Tables/Fig.10/Fig.10.(A)/P-P65 65kDa/p-p65 65kDa-GAPDH 35kDa 2.1.jpg
- Figures+Tables/Fig.10/Fig.10.(A)/P-P65 65kDa/p-p65 65kDa-GAPDH 35kDa 2.jpg
- Figures+Tables/Fig.10/Fig.10.(A)/P-PI3K 85kDa/
- Figures+Tables/Fig.10/Fig.10.(A)/P-PI3K 85kDa/p-pi3k 85kDa 1.1.jpg
- Figures+Tables/Fig.10/Fig.10.(A)/P-PI3K 85kDa/p-pi3k 85kDa 1.jpg
- Figures+Tables/Fig.10/Fig.10.(A)/P-PI3K 85kDa/p-pi3k 85kDa+b-actin 42kDa 2.1.jpg
- Figures+Tables/Fig.10/Fig.10.(A)/P-PI3K 85kDa/p-pi3k 85kDa+b-actin 42kDa 2.jpg
- Figures+Tables/Fig.10/Fig.10.(A)/P65 65kDa/
- Figures+Tables/Fig.10/Fig.10.(A)/P65 65kDa/P65 65kDa+GAPDH 35kDa 2.1.jpg
- Figures+Tables/Fig.10/Fig.10.(A)/P65 65kDa/P65 65kDa+GAPDH 35kDa 2.jpg
- Figures+Tables/Fig.10/Fig.10.(A)/PI3K 85kDa/
- Figures+Tables/Fig.10/Fig.10.(A)/PI3K 85kDa/pi3k 85kDa 1.1.jpg
- Figures+Tables/Fig.10/Fig.10.(A)/PI3K 85kDa/pi3k 85kDa 1.jpg
- Figures+Tables/Fig.10/Fig.10.(A)/PI3K 85kDa/pi3k 85kDa+b-actin 42kDa 2.1.jpg
- Figures+Tables/Fig.10/Fig.10.(A)/PI3K 85kDa/pi3k 85kDa+b-actin 42kDa 2.jpg
- Figures+Tables/Fig.10/Fig.10.(B)/
- Figures+Tables/Fig.10/Fig.10.(B)/Fig.10.(B)P-AKT_AKT.jpg
- Figures+Tables/Fig.10/Fig.10.(B)/Fig.10.(B)P-P65_P65.jpg
- Figures+Tables/Fig.10/Fig.10.(B)/Fig.10.(B)P-PI3K_PI3K.jpg
- Figures+Tables/Fig.11/
- Figures+Tables/Fig.11/Fig.11.(B)Tunel(% apoptotic cells  ).jpg
- Figures+Tables/Fig.11/Fig.11.(D)BAX_β-actin.jpg
- Figures+Tables/Fig.11/Fig.11.(E)BCL-2_β-actin.jpg
- Figures+Tables/Fig.11/Fig.11.(A)Tunel.jpg
- Figures+Tables/Fig.11/Fig.11.(C)/
- Figures+Tables/Fig.11/Fig.11.(C)/Bax 20kDa/
- Figures+Tables/Fig.11/Fig.11.(C)/Bax 20kDa/bax  20kDa 1.tif
- Figures+Tables/Fig.11/Fig.11.(C)/Bax 20kDa/bax 20kDa+b-actin 42kDa 2.1.jpg
- Figures+Tables/Fig.11/Fig.11.(C)/Bax 20kDa/bax 20kDa+b-actin 42kDa 2.jpg
- Figures+Tables/Fig.11/Fig.11.(C)/Bax 20kDa/bax 20kDa+b-actin 42kDa 3.1.tif
- Figures+Tables/Fig.11/Fig.11.(C)/Bax 20kDa/bax 20kDa+b-actin 42kDa 3.tif
- Figures+Tables/Fig.11/Fig.11.(C)/Bax 20kDa/bax 20kDa+b-actin 42kDa 4.1.jpg
- Figures+Tables/Fig.11/Fig.11.(C)/Bax 20kDa/bax 20kDa+b-actin 42kDa 4.jpg
- Figures+Tables/Fig.11/Fig.11.(C)/Bcl-2 26kDa/
- Figures+Tables/Fig.11/Fig.11.(C)/Bcl-2 26kDa/bcl-2 26kDa 1.jpg
- Figures+Tables/Fig.11/Fig.11.(C)/Bcl-2 26kDa/bcl-2 26kDa+b-actin 42kDa 2.1.tif
- Figures+Tables/Fig.11/Fig.11.(C)/Bcl-2 26kDa/bcl-2 26kDa+b-actin 42kDa 2.tif
- Figures+Tables/Fig.11/Fig.11.(C)/Fig.11.(C).jpg
- Figures+Tables/Fig.3/
- Figures+Tables/Fig.3/Fig.3.(A)KEGG/
- Figures+Tables/Fig.3/Fig.3.(A)KEGG/Fig.3.(A)KEGG.jpg
- Figures+Tables/Fig.3/Fig.3.(A)KEGG/Table S3-KEGG.xlsx
- Figures+Tables/Fig.3/Fig.3.(B)GO/
- Figures+Tables/Fig.3/Fig.3.(B)GO/Fig.3.(B)GO.jpg
- Figures+Tables/Fig.3/Fig.3.(B)GO/Table S3-GO.xlsx
- Figures+Tables/Fig.4.jpg
- Figures+Tables/Fig.5/
- Figures+Tables/Fig.5/Fig.5.(A).jpg
- Figures+Tables/Fig.5/Fig.5.(B1)/
- Figures+Tables/Fig.5/Fig.5.(B1)/Fig.5.(B1).jpg
- Figures+Tables/Fig.5/Fig.5.(B1)/Table S4-score1.xlsx
- Figures+Tables/Fig.5/Fig.5.(B2)/
- Figures+Tables/Fig.5/Fig.5.(B2)/Fig.5.(B2).jpg
- Figures+Tables/Fig.5/Fig.5.(B2)/Table S4-score2.xlsx
- Figures+Tables/Fig.5/Fig.5.(B3)/
- Figures+Tables/Fig.5/Fig.5.(B3)/Fig.5.(B3).jpg
- Figures+Tables/Fig.5/Fig.5.(B3)/Table S4-score3.xlsx
- Figures+Tables/Fig.6.jpg
- Figures+Tables/Fig.7/
- Figures+Tables/Fig.7/Fig.7.jpg
- Figures+Tables/Fig.7/(A)Luteolin-AKT1.png
- Figures+Tables/Fig.7/(B)Quercetin-AKT1.png
- Figures+Tables/Fig.7/(C)Luteolin-MAPK1.png
- Figures+Tables/Fig.7/(D)Quercetin-MAPK1.png
- Figures+Tables/Fig.7/(E)Cryptotanshinone-STAT3.png
- Figures+Tables/Fig.7/(F)Baicalein-HIF-1α.png
- Figures+Tables/Fig.7/(G)Quercetin-IL6.png
- Figures+Tables/Fig.7/(H)Luteolin-IL6.png
- Figures+Tables/Fig.8/
- Figures+Tables/Fig.8/Fig.8.(A)/
- Figures+Tables/Fig.8/Fig.8.(A)/Fig.8.(A)Amylase Levels(U_L).jpg
- Figures+Tables/Fig.8/Fig.8.(A)/Fig.8.(A)Lipase Levels(U_L).jpg
- Figures+Tables/Fig.8/Fig.8.(B).jpg
- Figures+Tables/Fig.8/Fig.8.(C)/
- Figures+Tables/Fig.8/Fig.8.(C)/Fig.8.(C)Edema scores(Arbitrary units).jpg
- Figures+Tables/Fig.8/Fig.8.(C)/Fig.8.(C)Inflitration scores(Arbitrary units).jpg
- Figures+Tables/Fig.8/Fig.8.(C)/Fig.8.(C)Necrosis scores(Arbitrary units).jpg
- Figures+Tables/Fig.9/
- Figures+Tables/Fig.9/Fig.9.(A)TNF-a/
- Figures+Tables/Fig.9/Fig.9.(A)TNF-a/Fig.9.(A)TNF-α(pg_mL).jpg
- Figures+Tables/Fig.9/Fig.9.(A)TNF-a/TNF-a.xlsx
- Figures+Tables/Fig.9/Fig.9.(B)IL-6/
- Figures+Tables/Fig.9/Fig.9.(B)IL-6/Fig.9.(B)IL-6(pg_mL)(pg_mL).jpg
- Figures+Tables/Fig.9/Fig.9.(B)IL-6/IL-6.xlsx
- Figures+Tables/Fig.9/Fig.9.(C)IL-1β/
- Figures+Tables/Fig.9/Fig.9.(C)IL-1β/Fig.9.(C)IL-1β(pg_mL).jpg
- Figures+Tables/Fig.9/Fig.9.(C)IL-1β/IL-1β.xlsx
- Figures+Tables/Table/
- Figures+Tables/Table/Table 1.jpg
- Figures+Tables/Table/Table 2.docx
- Figures+Tables/Table/Table S1.xlsx
- Figures+Tables/Table/Table S2-Drug_Disease.xlsx
- Figures+Tables/Table/Table S3-GO.xlsx
- Figures+Tables/Table/Table S3-KEGG.xlsx
- Figures+Tables/Table/Table S4-score1.xlsx
- Figures+Tables/Table/Table S4-score2.xlsx
- Figures+Tables/Table/Table S4-score3.xlsx
- Figures+Tables/Table/active compounds.xlsx
