# Supplementary material for: Material basis and molecular mechanisms of Chaihuang Qingyi Huoxue Granule in the treatment of acute pancreatitis based on network pharmacology and molecular docking-based strategy
Source: Front Immunol. 2024 May 3;15:1353695. doi: 10.3389/fimmu.2024.1353695 (PMC11099290; doi:10.3389/fimmu.2024.1353695)
Supplement: Supplementary file 2 [file DataSheet_3.zip › Figures+Tables/Fig. 2/Disease Targets.txt]

PRSS1
C1S
C1R
KLKB1
F2
PLG
TRB
CFTR
CPA1
CTRC
SPINK1
TP53
CEBPA
JAK3
FLT3
KRAS
RANBP2
IL6
TNF
CSF3R
CASR
ELANE
CDKN2A
MIR125A
NPM1
CPT2
KIT
RUNX1
BRCA2
MIR21
INS
MIR126
RAG2
NBN
ADA
IL10
TERT
MECP2
CRP
MIR155
MIR128-2
STAT3
CFTR-AS1
PDX1
HMBS
MIR223
JAK2
MIR221
HRAS
LOC111674472
MIR199B
MIR210
IL2RG
GATA2
DNMT3A
MEG3
CXCL8
ABCC8
IL1B
IFNG
MEFV
TGFB1
SMAD4
PRKDC
MALAT1
PVT1
SCN1A
H19
MIR222
ATM
U2AF1
KMT2A
HAX1
PRSS2
ABCA4
G6PC3
MIR23A
LOC111674475
CDKN2B-AS1
CTNNB1
MIR146A
XIST
ALB
PNLIP
PTPN11
MIR195
WT1
VEGFA
MIR23B
NRAS
MIR199A1
BRCA1
ACE
GATA1
APOE
MIR424
MIR483
JAK1
KCNJ11
HOTAIR
MIR15B
PTEN
VPS45
LOC111674477
TLR4
IDH2
MIR15A
NEAT1
TLR3
MIR34C
MYC
WAS
VHL
IDH1
CARD11
LPL
HBB
NSD1
SERPINA1
UCA1
ICAM1
GFI1
MIR125B1
CHEK2
CCDC26
NUP214
MIR10B
DNAJC21
GAS5
IL4
TUG1
PPARG
MPO
IL2
MMP9
ABL1
CCAT1
SRP54
LIG4
HNF4A
CCL2
G6PD
IKZF1
MIR203A
HLA-B
GCK
MIR99A
MIRLET7C
MIR96
CCND1
PTF1A
PML
CSF3
MIR34A
TRAF3
LMNA
IKBKB
LRRC56
RARA
SBDS
MIRLET7D
PALB2
FGFR1
HLA-A
CEL
MIR494
SST
NOTCH1
MIR143
MIR16-1
JAGN1
MEN1
CCK
MIR199A2
MIR181A2
LOC113633877
MIR34B
STAT5B
HNF1A
HLA-DRB1
HNF1B
MIR181C
BAX
PAX5
MIR451A
WT1-AS
IDS
PURA
MIR17
HMOX1
MIR30A
LOC113664106
SLC17A5
MIR27A
TICAM1
AKT1
PIK3CA
DDX41
MIR335
MIR130B
LAMA3
SF3B1
IL1RN
EGFR
UNC93B1
MIR409
LPIN1
MIR22
MTHFR
LEP
MEGF10
C11orf65
MIR197
POMC
MIRLET7B
TRMU
IL13
ABCB1
CD36
SCT
LCK
LINC02605
BCL2
MIR125B2
HOTAIRM1
MIR142
IRAIN
ACE2
CDKN1A
LCN2
CDKN1B
IL17A
GPT
MIF
MIR106A
KRT5
HP
MIR148A
ALAD
STAR
CSF2
MIR339
PAX4
NOS2
LOC102724058
IL18
CD4
IGF1
MIR127
TAL1
REG3A
ASXL1
SETD2
BCR
MIR497
NALT1
HFE
CXCR4
CREBBP
SETBP1
FGFR3
CDKN2B
STAT1
CASP3
FAS
CTLA4
FCGR2A
MYH11
GATA6
STK11
MIR130A
INSR
BDNF-AS
MIR181A1
MIR214
ZBTB16
WFS1
IGF2
LAMC2
BCOR
NEUROD1
MIR204
F3
TMEM67
MAPK1
F5
AKT2
RTEL1
MIR198
MTOR
IL2RA
MMP1
LINC01672
ERBB2
TET2
MBL2
TSC1
MIR10A
LOC107133510
IRF3
FANCG
LOC107303340
KRT14
GCG
BSCL2
MIR383
CCL5
SERPINE1
PTGS2
MDM2
HIF1A
IL3
PPY
IFNA1
TBK1
GNB1
MIR320A
MIR92A2
ERCC4
PRKAR1A
MIR7-3
SERPINA3
HOTTIP
MIR139
MTM1
VWF
POLG
GSTM1
SOD1
SFTPB
MIR148B
FOXP3
TSC2
GNAS
LINC-ROR
IL1A
MMP2
MIR128-1
FBN1
NF1
MIRLET7E
LOC106099062
IKBKG
ADAMTS13
PTPRC
HULC
CXCL10
LAMB3
RYR1
MARS1
PMP22
MIR25
BDNF
MIR196B
ALDH2
RUNX1T1
XIAP
TCIRG1
PALLD
NOS3
MIR92A1
EP300
LOC126862264
ACTA1
SF3B2
CCR6
SLC4A1
CD34
TEK
CDH1
CXCL12
BRIP1
MIR181D
LPP
TNFRSF1A
MIR20A
BCL2L1
MIR212
EGF
CHGA
SLC2A1
IL5
SELP
HGF
TLR2
FLT1
CERNA3
MIR342
LINC00673
MIR24-1
CFH
PROM1
RET
TTR
CORO1A
MECOM
SERPINC1
GHRL
PAX6
MIR100
SNX27
FASLG
REG1A
IGF1R
MUC1
TYMS
PYY
KITLG
MSH2
NPPB
MIR376A1
NFKB1
EFL1
C3
CCR5
CALCA
MIR181B1
IL7
CTSB
CAV1
CD14
ABCC1
THBD
JUN
NBAS
ENG
SH3GL1
CDK4
BRAF
ADIPOQ
CD40LG
MME
RTEL1-TNFRSF6B
ADRB2
RABL3
ENPP1
NLRP3
HLA-DQB1
NHEJ1
CSF1
NEK8
EPO
SEPTIN9
COL1A1
CXCR2
EIF2AK3
CD3E
RBBP8
PNP
REN
CLPS
TIMP1
TCF3
DLEU2
THPO
NUMA1
MYB
TGFBR2
APOC2
MIR331
PLAT
MIR375
FOXP1
HMGB1
HNF1A-AS1
SARDH
CD40
APC
NUP98
CASC2
BIRC5
VDR
PKD1
MIR205
MAP2K1
CP
PDGFRB
ABCB4
EDN1
MIR29A
IFIH1
GSTP1
MIRLET7F1
GBA1
PARP1
YARS1
ALOX5
MIR30D
LDLR
MYH7
MIR151A
MIR191
MIR182
CEACAM6
MT-ND1
FOS
HLA-C
CYTOR
TMX2-CTNND1
FGF2
SRPRA
HADHA
MIR328
SPP1
ASNS
NPPA
FGFR2
TERC
ESR1
ANXA5
GAST
CD8A
MIR324
PLA2G6
RNASE3
MIR150
MAPK8
MAPK3
MIR147A
FANCE
CREB1
MPL
MIR152
SRP19
PLA2G2A
IL6R
MC4R
LOC126807619
MIR301A
NOTCH3
DNMT1
SRSF2
LTBP4
ASXL3
TUSC7
GGT1
CD44
POLD1
NQO1
APOB
ABCG2
PLAUR
SELE
SOCS1
NPHP3
PRTN3
CASP8
ERBB3
KDR
TGFB2
SPRY4-IT1
MUC5AC
STAT5A
TF
MIR107
FN1
SRC
SCN9A
APOA1
FIP1L1
MIR29B2
RETN
MIR326
SOX9
MIR24-2
CPB1
CEACAM3
LEPR
MSH6
LOC126862571
PBX1
MT-CO3
MPZ
CASP9
LGALS3
FTO
MIR32
MET
CD46
RNASE1
TNFSF10
MIR145
CR1
CDK6
DPYD
LOC126860438
SAMD9L
CRNDE
AGTR1
MADD
VCAM1
PKHD1
ANGPT2
MIR134
ITGB1
ANPEP
SP1
MIR146B
STAT2
RINT1
TTN
SOD2-OT1
KNG1
PIK3CG
MIR103A2
CD274
ICOSLG
MT-CO1
LINC00261
EZH2
MUC4
SLC2A2
ERCC6L2
CCL11
SFTPC
MIR184
CAT
CEP290
CCND2
IL15
ERCC6
MIR7-3HG
NR3C2
ARX
MAPK14
EPOR
ERCC2
MLH1
NPY
ITGAM
CYCS
IGFBP3
NFKBIA
LTA
MCL1
NCAM1
MIR374A
B2M
CST3
SOD2
CASP1
ACVR1B
FBXW7
MIR340
CDKN2C
TBL1XR1
DMD
CNOT1
MT-CYB
IL2RB
CELA3B
IGHE
TRPV4
ADORA2A
CDKN1C
BMP6
NORAD
PGR-AS1
NTRK1
MIR345
DHFR
ETFDH
IRS1
BCL10
NOD2
RB1
AGT
IFNB1
MB
PGF
MFN2
MMACHC
MIR181B2
ITGB2
HMGCL
MIR18A
SLC9A3
ATRX
PLEC
MT-ATP6
COL2A1
IAPP
IL1R1
ELN
MIRLET7A3
CALR
CD3D
RAF1
HNRNPUL2-BSCL2
NAGLU
CFI
AK2
CSF1R
GSTT1
TGFBR1
DCK
PDCD1
NEUROG3
MIR708
VIP
TMPRSS15
PTPN22
CEBPB
GLI1
MRTFA
DKC1
F9
TCF4
NDRG1
EDNRA
H2AC18
AGER
CTPS1
CPOX
IRF2BP2
RPE65
PIK3R1
CDK2
COL1A2
MIR325
FANCD2
RAD51
BSG
TP73
BLK
MTHFD1
TNFRSF11B
GAD2
GP2
STIL
MAP2K2
ABCA3
SNHG15
CCL3
RAC2
SAA1
LBP
HSP90AA1
GH1
MIR302D
SMAD3
ADH1B
AR
CACNA1G
NPC1
TNNI3
GZMB
GJB2
ALMS1
MIR372
CYP2E1
DPM2
AIFM1
CYP3A4
IDUA
CIITA
GDF15
PMS2
RMRP
MIR193A
RELA
SYK
PLAU
RXRA
HSPB1
PPOX
EPHX1
YY1
FLNA
HDAC9
GDNF
MIR367
XRCC1
CD247
RFX6
MT-CO2
MIR216A
UBR1
TFRC
CHUK
GSK3B
MT-ND4
LARS1
LTF
DSP
MIR31
SHH
PLA2G1B
PDGFRA
TH
PON1
HDAC1
MIR93
THBS1
CBS
PKD2
MMP3
UCP2
MT-TL1
IL6ST
POLGARF
FANCA
MIR9-1
NR3C1
PTX3
FLNB
ITGB3
MIR144
PIK3C2A
NTRK2
NRP1
KCNQ1OT1
LOC111674463
PGM3
CCKAR
ATP7B
CA2
SELL
KRT8
IL33
PTHLH
RUNX2
GSN
TTC7A
LMO2
PTRH2
KLF11
TPMT
MIR140
SIRT1
ABCB11
SLC6A4
IFT140
CTCF
MVP
NEB
ABCC2
RBP4
DEK
LOC126806658
FOXA2
LEF1
ITGAL
KRT18
ACTB
MAPK10
SLC19A1
ASS1
MT-ND5
APOA5
STX1A
ADA2
SAMD9
CCNA2
NGF
SMPD1
SLPI
CYP1A1
MIR486-1
IFNAR1
IRS2
DNMT3B
TNNT2
MIR100HG
HAMP
FHIT
HSPA5
KCNQ1
DDX3X
RPS14
F10
TMPRSS2
GJB1
CD19
CXCL1
PWAR1
CTSG
PRL
SMAD2
CYP2C19
CD79A
NEU1
SCYL1
RHOA
CTSD
TNFRSF1B
IL9
IRF7
RUNX3
NFE2L2
ETFA
AGPAT2
RPS19
BRD4
HSPD1
HSPA1A
LOX
S100PBP
CBL
VIM
CXCR1
SMAD5-AS1
MT-ND6
ENO2
MAPT
AURKA
MYOC
HSPG2
SLC37A4
PRF1
AMY2A
CD33
PCNA
FANCC
GYPA
CDX2
APP
NCR3
GUSB
GAD1
FURIN
F2RL1
ABCC3
PLA2G7
GRP
TIMP2
NEFL
SFTPD
EPCAM
NAT2
FCGR3A
COMT
CD209
SDHB
CHEK1
MIR29C
NTS
GAA
HLA-DQA1
ADM
BLM
LIPC
RAD21
TGFA
TCF7L2
INS-IGF2
WDR19
UGT1A1
HLA-G
RPL5
PTCH1
CASC8
NR1H2
LIF
IDO1
SDHA
SPI1
AFP
PCDH19
RPS6KB1
PECAM1
DGKE
CDA
F7
BGLAP
BCS1L
MIR196A1
CD80
ADAM17
IRF1
FCGR3B
CYP2D6
FGA
LOC110806263
OFD1
CLN3
ANXA2
CDC42
XRCC4
RFXANK
CXCR3
NALCN
CASK
S100A8
SLC16A1
FOXM1
JAG1
KRT19
MKI67
RIGI
BAG3
TYK2
FCGR2B
FAH
IL12B
TOP1
MAFA
GPHN
RARB
SCN1A-AS1
PLK1
CYP3A5
HMGCR
OTC
SLC22A5
MNX1
SET
GLIS3
SLC25A13
ITGA2B
SMARCB1
PMM2
FIG4
NRXN1
DPP4
PTGS1
HPRT1
KCNQ2
SPINT2
RBM15
TOP2A
PC
ENO1
STXBP1
SPARC
COX4I2
MT-ND2
SYP
CISH
PPARA
RAC1
SNAI1
SPATA7
SSTR2
AIR
IFNA2
ALPL
ACADS
BCL11B
BTK
CHI3L1
BCL2L11
DAXX
CTSL
ATP8B1
COL18A1
CCND3
WNT1
BMP2
CCN2
RFX5
PAH
MMP8
GATAD2B
CD28
GATA4
ISG15
SCNN1A
ITGA4
CBFA2T3
FKBP5
ITGB4
CACNA1A
LOC106627981
CDH2
NKX6-1
HOXA9
SLC22A12
PF4
KMT2D
KLF4
GHR
CXCL9
RPS20
IGHMBP2
SELENON
STAT6
CELA1
NCOA3
MBP
PCSK1
CD163
L1CAM
IGFBP2
LOC126862549
TLR7
LMF1
PPP3CA
CD38
MYD88
SLC2A9
HFE-AS1
WNT7A
NCOR2
JUP
POSTN
SCN5A
IL4R
MIR106B
VEGFC
MYH9
SERPINF2
NPC2
DSG1
HAVCR2
TNFRSF10B
ENSG00000277577
GPIHBP1
CRH
LRP5
MTAP
CDKN3
ETFB
CD82
MIR122
S100A9
ERCC1
BCL11A
PTK2
SMARCA4
PRSS3
HADHB
KLF1
HES1
MMP7
ADH1C
UROD
AKT3
CEACAM5
HLA-DPB1
COL4A5
MKS1
KCNH2
SCN8A
IFITM3
ANG
GYPC
MYCN
UCP3
DHX30
PKLR
ANKRD26
AHSG
DCN
TRPV6
COMP
SLC11A1
FLG
REG1B
BEST1
ATP1A3
PEX6
GAPDH
PRKCA
TAP2
CD7
GNA11
ZMYM2
DPAGT1
ZEB1
TAP1
WRN
RFXAP
GDAP1
TTC21B
CCNB1
PCCB
EIF4EBP1
SOCS3
BGN
GFAP
TUBB3
AVP
SURF1
PTPN6
CDK1
ZEB2
RPS10
HTR2A
KRT7
NDUFS2
CYP11A1
MUC6
GP1BA
GHRH
MYO7A
FOXO1
HSPA4
NOS1
SCTR
GCGR
FCGR1A
IL36RN
GLP1R
MIR200C
BCL6
FOCAD
PGR
ANGPT1
TGFB3
GLUD1
NR5A2
COL5A1
HBEGF
UMOD
DNTT
KCNMA1
PSMA7
LAMA2
KCNN4
TNFSF11
MYLK
TNFRSF8
STARP1
GJA1
MIR452
CFB
TYMP
PKM
MIR193B
IL18R1
RPL35A
SUZ12
RPL11
WWOX
IFNGR1
CD86
PAX8-AS1
PRKN
INPP5E
DYNC2H1
SLC34A1
SCNN1B
NDE1
EVC2
MIR133B
GSTM3
FGFR4
FLAD1
SREBF1
IL1RAPL2
CCKBR
LBR
SAA4
ACHE
SLC2A4
DRD2
TUBA1A
CYP2C9
CCR7
AXL
S100B
HBA1
SLC6A3
LYN
ACAD9
CDC73
MIR20B
ARID1A
HEXA
FGF7
GLI2
ABCD1
IL11
ITGA6
C4A
TFF2
AMBP
MIR141
ALAS2
DNM1L
STK4
CAMP
CHD7
EMD
MUC5B
ACKR1
HBG2
HDAC2
CDH23
IL18BP
VAV1
DAG1
BUB1B
IGFBP1
SMARCAL1
KATNB1
SLC6A14
COL6A1
SMC3
SLC26A1
NSMCE2
IL3RA
MGMT
POMGNT1
SDC1
CLU
PTH
VMP1
TXN
MLN
MEIS1
BRAT1
ARSA
RAD50
SOX2
MMUT
KDM4C
PNPLA2
LGALS1
CACNA1S
MUC2
HPSE
NES
DYNC2LI1
OPRM1
TREM1
DKK1
ABCC6
POMT2
MUC16
NRG1
FYN
PCSK9
SLC25A15
TLR9
MST1
MED25
COL4A1
FGB
KDM5A
CFHR1
MIR493HG
ENSG00000276919
RBPJ
GLI3
CD55
SCN1B
GRIN2B
FLT4
EIF2AK2
PRDM16
MIR30E
LACTB
KIR3DL1
PRIM1
G6PC1
AFF1
ITGA2
BAD
HNRNPH1
RPS17
TLR5
FGF1
STUB1
DYNC1H1
RHO
BID
RPS24
GRIN1
LOC126805877
TPO
MVK
GRB2
CFLAR
SPTAN1
MIR200B
POGZ
NPY4R
MAP3K14
LDHA
RPGRIP1
MIR330
VTN
XDH
FOXG1
IGF2R
BCKDHA
RPL26
MTRR
CASP2
PRKG1
SNORD15A
SLC30A8
GATA3
FGF23
MEF2C
LAMP2
CPA6
SNHG14
THY1
STAT4
UBE3A
PLP1
SLC29A1
HYLS1
TRA
AGTR2
HMGA1
APEX1
PAFAH1B1
GCDH
COL6A3
KL
IFNAR2
GCH1
LPA
RARS1
RPS26
CCL17
TNFRSF10A
PCCA
MIR338
S100A4
ARG1
TG
TGM2
IFI27
MIR361
NDUFS4
NR1H4
SBF2
IFT172
ADSL
BMP4
OXT
NF2
PPARGC1A
COL17A1
HBA2
CADM1
CHKA
TSR2
SMAD7
CCL4
IL22
ARSB
CLEC12A
GNAO1
SMO
PAX8
IL12RB1
EGR1
CHAT
DYRK1A
CX3CR1
ATF4
DEAF1
EDNRB
IL21
DNASE1
BAP1
IL12A
PYGM
KRT1
IL23R
SCO2
MX1
IRF8
AREG
SGSH
SNCA
RDH12
HPX
MST1R
MTR
TNFSF13B
CYP21A2
IL17F
CFHR3
RPL15
GLB1
TK2
CCNA1
PRKCD
MIAT
ABCA1
PNLIPRP1
C5AR1
NME1
TJP1
SNAP25
GAL
MIR378A
COL11A1
POLE
HAVCR1
GLIS2
MC1R
FOXO3
EXTL3
P3H1
CNR1
POU5F1
FLI1
BCKDHB
KMT2C
MMP14
VCP
PARN
XPC
KDM6A
MIR30B
GCLC
WRAP53
DES
HCRT
BMI1
LCAT
MT-TS1
TRA-TGC7-1
TRA-TGC5-1
PTH1R
MIR19B2
CFHR5
KLRK1
UBA1
SPTLC1
GALC
SH2B1
CYP1A2
CLEC4M
BCAP31
CYP27B1
ADGRG1
C3AR1
ACADVL
FASN
PTPRN2
DICER1
PROC
TFF1
GPI
WNT5A
SLC39A4
PHF6
CD2
CPA2
RPS27
PDGFB
MRE11
LIPA
MIR124-1
MAPKAPK3
NIN
DNM2
PDHX
HSPA8
EMSLR
ADNP
NFKB2
PRX
BUB1
TYR
GLA
TAC1
MIR29B1
MASP2
LEPQTL1
AQP4
MIR224
TRPV1
FBLN5
BAK1
NDUFS1
MIR499A
PARK7
EGR2
RPS29
YAP1
KAT6B
RARG
MYRF
NKX2-1
CD22
PSMB8
IHH
NGFR
NMNAT1
SCGB1A1
GSR
TINF2
TNFRSF9
SFTA3
RPGR
PIGA
LOC111365141
CASP7
TIMP3
MMP11
RECK
BMPR1A
MAN2B1
PDGFA
ATP7A
CHIT1
TP63
CYP2B6
PPBP
SFTPA1
CTNNA1
RNU7-1
MT-ND3
SERPINF1
APOL1
TMEM231
HDAC6
SQSTM1
EWSR1
CARD9
NKX2-2
TNFAIP3
NAGS
STXBP2
LMO1
SDHD
SPINK5
NSD2
SLCO1B1
ARID1B
SUOX
KCNB1
MAG
PEX5
GRIN2A
LYL1
LRBA
MIR381
CCR1
SIN3A
XPA
CCR2
ISL1
PLD3
RNU4ATAC
CELA2A
KCNJ6
KMT2B
NTRK3
MIR432
TWIST1
GAMT
ABCC4
PTPRN
PSEN1
CLCNKB
KRT10
CDH17
TREX1
MGST1
CCR3
CCL20
ADCYAP1
DYNC2I1
PSTPIP1
CYP1B1
XRCC6
TSLP
SBF1
ABCC5
ADRB1
MCFD2
UROS
PI3
ACP1
NOTCH2
NOX4
STING1
AARS1
CACNA1C
XBP1
CC2D2A
APOH
SIRPA
GYPB
GLDC
SLC26A9
CYP17A1
SLC4A4
GIP
PEX2
MT-TE
SLC26A2
PIGG
MAF
MMP12
TMEM216
NEK1
XPO1
SMARCA2
SERPINB1
ELL
E2F1
PLCG1
BCHE
FMR1
NUDC
CREB3L1
GPX1
NPHS1
POLR1C
MIR31HG
FLVCR1
ADAR
CLDN4
LOC110806306
P4HB
RELN
FKBP10
IFT80
MSLN
RPS28
OGG1
ALG9
MIR423
AFDN
TACSTD2
APOC3
NAA10
PIK3CD
SLC33A1
ATP1A2
CTRB1
RPS27A
ACADM
ATF6
SLC26A4
SALL2
CCL28
EPHA2
DDIT3
SOX10
F12
HDAC4
EZR
PAPPA
MIR369
ALK
KRT20
GUCY2D
TNFRSF6B
SEMA3A
NPHP4
LTB4R
MIR532
FCHO1
NR0B2
CRTAP
ZNF384
F11
RPN1
SH2D3A
PSAP
BIRC3
TRAF6
PEX26
MIR149
DEFB1
CANT1
NDUFAF2
S100A6
MED12
EIF4E
KCNE2
ELAVL1
GFRA1
TAPBP
C12orf43
AOC1
TNK2
EFEMP2
SERPINA6
IQCB1
USH2A
RRM1
ATR
ENSG00000275307
ENSG00000276965
C5
TNC
EPX
NCOA2
ESR2
PPIB
SIGLEC5
SHC1
NCOR1
CD5
VTRNA1-1
LIG1
PRMT7
CCL22
MIR485
NDUFS8
ATRIP
ERG
CXCL2
ZMPSTE24
PHEX
MOG
AP4M1
MIR154
LMX1B
BMP1
CACNA1D
SCARB1
TTN-AS1
A2M
FLT3LG
RRM2B
SULT1A3
TMEM237
ADRB3
SNORA31
ENPP2
KDM1A
ASXL2
IMPDH1
SALL4
TCOF1
EPRS1
CAMK2G
MICB
CLCN7
USH1C
LRP2
FGF10
KLF10
FUS
TCTN2
MIRLET7A1
ARID5B
AUTS2
DHCR7
CYP19A1
SERPING1
ABCG5
FABP1
STMN1
HTRA1
APRT
BPI
LARS2
MUSK
TCTN3
HADH
CNOT3
CTNND1
ALDH1A1
CDKAL1
GHRHR
PSMC3
SNHG5
CFHR2
CETP
DNAH8
NKX2-5
KCNJ5
MAOA
MIR208B
PNKP
CTNS
PSMB4
LINC-PINT
HTR1A
CYBC1
GALNS
MT-RNR1
DLL1
NACC1
EPAS1
TSEN54
COLGALT1
SLC35C1
CYBB
HK2
AP4B1-AS1
COL6A2
MMP13
AGO2
ACTG2
ERBB4
PEX10
CDH5
HSPA1B
RAB3GAP1
IER3
FSCN1
NR5A1
CSNK2A1
MITF
PDHA1
NTSR1
NT5E
NDUFA13
IKBKE
ACO2
NDUFS3
LUC7L2
CLCA4
ATP11A
CRKL
MIR217
CSK
TSHR
CD27
MT-TW
TRAF2
AIRE
GADD45A
MUTYH
CCR9
NAMPT
CXCL5
USB1
SEMA4D
MEIS2
PENK
ITPKC
AHR
SPG7
SATB2
SNAI2
COPA
GANAB
MPV17
GLUL
PROS1
RECQL4
FANCI
CDK5
CD47
SH2B3
MTRFR
UCHL1
IL10RA
HHIP
SUCLG1
ACTG1
MSH3
CHRNA7
RPL10
ILK
OLR1
PRKCZ
PIGL
SUFU
DGUOK
FBN2
IL23A
MBD4
UGT1A7
WDR35
NDUFS7
TRC-GCA24-1
ADCY10
SOS1
ALOX5AP
LOC126805688
SLC7A7
MIR211
ALDOA
CA5A
TNFRSF10D
BECN1
TSPAN1
DCTN4
FPGS
USP18
HCFC1
MAP3K1
LTBP1
GPC3
CARD14
DEPDC5
FADD
ACTC1
IL32
ATP12A
PLCG2
PLA2G4A
ABCB7
IL1RL1
ITIH4
XRCC5
EEF1A2
AICDA
HK1
DBR1
CHIC2
RAP1GDS1
ACSL6
BLACE
BAALC
TAL2
MLLT10
PICALM
ETV6
SLC13A3
PNLIPRP3
PNLIPRP2
PPDPF
PPDPFL
AMY2B
RNASE13
RNASE12
RNASE10
RNASE8
RNASE11
CELA2B
NPY5R
RNASE4
FAM3B
RNASE6
EDDM3B
RNASE7
RNASE2
EDDM3A
RNASE9
AQP5
AQP1
NPY1R
UCN
CKM
CKB
SLC6A8
INVS
CKMT2
PRSS27
CKMT1A
INSM1
ILDR2
SEPSECS
ALDH1A2
SOX4
ONECUT2
NKX3-2
GDF11
ONECUT1
RFX3
NKX6-2
PDE3B
GATM
PROX1
ACVR2B
HHEX
HVBS7
HVBS8
CKBP1
SLC6A10P
CKMT1B
FAM174A
FAF2
LAMTOR5
CCDC85B
GUCY2C
LIPE
CLCN2
CHRM5
KMO
