# Supplementary material for: Material basis and molecular mechanisms of Chaihuang Qingyi Huoxue Granule in the treatment of acute pancreatitis based on network pharmacology and molecular docking-based strategy
Source: Front Immunol. 2024 May 3;15:1353695. doi: 10.3389/fimmu.2024.1353695 (PMC11099290; doi:10.3389/fimmu.2024.1353695)
Supplement: Supplementary file 2 [file DataSheet_3.zip › Figures+Tables/Fig.3/Fig.3.(A)KEGG/Table S3-KEGG.xlsx]

## Sheet: Table S3-KEGG
ID	Description	GeneRatio	BgRatio	pvalue	p.adjust	qvalue	geneID	Count
hsa05206	MicroRNAs in cancer	187/1516	310/8464	5.77024e-65	1.89841e-62	8.0176e-63	7157/3845/1029/406910/406991/406913/406947/406916/6774/407008/407006/3265/406978/406992/1788/407007/472/407010/406938/406971/7422/407011/4893/406976/672/619552/406949/5728/406948/407042/4609/406911/406903/4318/25/406986/407055/406885/407053/595/407040/3551/406886/574452/4851/406935/406950/406977/406954/407041/406957/574411/406952/3162/407029/407018/5290/442904/1956/406884/5243/596/406912/1026/102…	187
hsa04151	PI3K-Akt signaling pathway	170/1516	354/8464	2.22529e-40	3.66061e-38	1.54599e-38	7157/3718/2322/3845/3569/1441/3815/3630/3717/3265/3561/92579/7422/4893/672/3716/5728/7099/4609/3565/3558/595/1440/3551/2260/207/5290/3909/1956/596/1026/1027/3479/2261/6794/3643/3481/3918/5594/208/2475/3559/2064/7248/4193/3562/3439/2782/7450/7249/8517/3914/627/4846/7010/598/1950/3082/7097/2321/356/3480/4254/4790/3574/1019/1435/2056/1277/4602/5604/5159/2247/6696/2263/5595/1385/3570/2065/3791/2335/8…	170
hsa05417	Lipid and atherosclerosis	120/1516	215/8464	8.76757e-37	9.6151e-35	4.06077e-35	7157/3845/3569/7124/6774/3717/3265/3576/3553/4893/7099/3383/5468/4318/6347/7187/3551/581/148022/207/5290/948/596/3606/836/355/5594/208/4312/3661/6352/3439/29110/8517/4846/7132/598/6403/7097/356/4790/929/3725/959/114548/9451/958/3949/2353/5599/5595/338/6401/841/6714/335/842/8743/7412/1432/54205/4792/6648/834/3456/177/5295/6348/3929/3320/5970/6256/1147/2932/4314/5602/1543/3309/2919/387/3665/4780/33…	120
hsa05161	Hepatitis B	99/1516	162/8464	4.69826e-35	3.86432e-33	1.63203e-33	7157/3718/3845/3569/7124/6774/3717/3265/3576/7040/4089/4893/3716/7099/7098/4609/4318/7187/3551/6777/581/148022/207/5290/596/1026/1387/6772/836/355/5594/208/3661/3439/29110/8517/2033/7097/356/4790/3725/673/7048/332/5604/64135/2353/5599/5595/1385/841/7042/6776/6714/842/6773/1432/54205/4792/5925/3456/5894/7046/5295/1017/5605/4088/5970/1147/5602/890/3454/1654/3665/3339/5111/23586/7297/3440/6778/4615/…	99
hsa05162	Measles	90/1516	139/8464	8.12002e-35	5.34298e-33	2.25651e-33	7157/3718/3569/6774/3561/3553/3716/7099/3558/595/7187/3551/6777/581/207/5290/596/1027/6772/836/355/208/3559/3661/3439/29110/3552/8517/598/7097/356/4790/3725/1019/9451/916/64135/2353/5599/841/6776/842/4179/1021/6773/894/54205/4792/3560/3456/915/5295/1017/7161/5970/1147/2932/5602/3454/3665/3303/30835/23586/7297/2213/3593/3440/896/940/51284/4615/10000/54106/5610/572/637/3455/3592/4599/10332/3312/578…	90
hsa04933	AGE-RAGE signaling pathway in diabetic complications	72/1516	100/8464	1.11454e-32	6.11139e-31	2.58104e-31	3845/3569/7124/6774/3717/3265/3576/3553/7040/4089/7422/4893/3383/6347/595/6777/581/207/5290/596/1027/6772/836/2152/5594/208/5054/3552/4313/4846/4790/7056/3725/1019/1277/7048/1906/5599/5595/6401/7042/6776/2335/185/7412/1432/183/7046/177/5295/1278/4088/5970/5602/4087/998/5879/7424/10000/1287/5578/2308/7043/1282/1958/5580/50507/5335/5293/1536/5590/5336	72
hsa05167	Kaposi sarcoma-associated herpesvirus infection	106/1516	194/8464	1.81668e-31	8.53838e-30	3.60603e-30	7157/3845/3569/6774/3717/3265/3576/1499/7422/4893/3716/7098/4609/3383/3106/595/7187/3551/3105/581/148022/207/5290/1026/1437/1387/6772/836/355/5594/208/2475/3661/5743/3091/3439/29110/2782/8517/2033/7132/4790/718/1234/3725/1019/5604/2353/3107/2247/5599/5595/1385/841/6714/842/1021/285/6773/5294/1432/54205/4792/5925/3456/5894/5295/5605/5970/6850/1147/2932/3572/51176/5602/3454/2919/3665/6934/3135/7297…	106
hsa05215	Prostate cancer	69/1516	97/8464	7.99204e-31	3.28673e-29	1.38809e-29	7157/3845/3630/3265/1499/4893/5728/4318/595/3551/2260/207/5290/1956/596/1026/1027/3479/1387/5594/208/2475/2064/4193/8517/2033/1950/3480/4790/673/5327/5604/5159/2950/2263/5595/1385/842/4792/5925/5894/5295/1017/5605/3320/367/5970/5328/1147/2932/5156/4314/51176/7113/7039/6934/10000/6935/2308/572/2885/468/5155/5154/1869/90993/5293/2078/6654	69
hsa05169	Epstein-Barr virus infection	107/1516	202/8464	3.43324e-30	1.25504e-28	5.30044e-29	7157/3718/3569/7124/6774/3716/4609/3383/3106/595/7187/3551/3105/3123/581/207/5290/596/1026/1027/6772/836/355/208/3661/4193/3439/29110/8517/3627/7097/4790/3725/1019/3119/916/958/3107/5599/960/841/842/1021/6773/894/1432/54205/4792/567/5925/3456/811/915/5295/1017/5970/6850/919/1147/3065/3683/5602/890/3454/930/3665/864/7431/3117/3135/23586/7297/5879/3440/695/10018/896/9636/4615/9612/3280/10000/3115/6…	107
hsa01521	EGFR tyrosine kinase inhibitor resistance	60/1516	79/8464	1.47396e-29	4.84932e-28	2.04802e-28	3845/3569/6774/3717/3265/7422/4893/3716/5728/581/207/5290/1956/596/3479/2261/5594/208/2475/2064/4763/598/1950/3082/3480/673/5604/5159/2247/2263/5595/3570/2065/3791/6714/4233/5894/5295/5605/2932/5156/7039/6198/10018/10000/5578/1978/558/3084/572/2885/2309/5155/5154/5335/5293/1977/6464/6654/5336	60
hsa05164	Influenza A	95/1516	171/8464	4.77905e-29	1.42937e-27	6.03669e-28	5644/5340/3569/7124/3717/3576/3553/3458/5645/3716/7099/7098/3383/6347/5371/7187/3551/3123/581/148022/207/5290/3606/1387/6772/836/355/5594/208/3661/6352/3439/29110/3552/8517/3627/2033/7132/356/4790/1019/114548/3119/4928/5604/64135/5595/841/842/8743/1021/6773/54205/4792/834/3456/5894/5295/5605/4261/5970/1147/90865/60/3454/7113/3665/3117/23586/7297/3593/3440/896/51284/4615/8795/5646/10000/3115/5578/…	95
hsa05220	Chronic myeloid leukemia	58/1516	76/8464	8.36201e-29	2.29258e-27	9.68233e-28	7157/3845/1029/861/3265/7040/4089/5781/4893/4609/25/595/3551/6777/581/207/5290/1026/1027/613/5594/208/4193/8517/598/2122/4790/1019/673/7048/5604/5595/7042/6776/1021/4792/5925/5894/7046/5295/5605/4088/5970/1147/3065/867/10000/7043/3066/572/2885/578/1869/5293/6464/1399/1647/6654	58
hsa04630	JAK-STAT signaling pathway	91/1516	166/8464	2.82109e-27	6.80995e-26	2.87606e-26	3718/3569/1441/3586/6774/3717/3265/3561/3458/5781/3716/4609/3565/3558/595/1440/6777/207/5290/1956/3952/3596/596/1026/1437/1387/6772/208/2475/3559/3562/3439/2033/598/1950/3567/3574/2056/7066/5159/4352/3570/8651/6776/3953/6773/894/3600/2057/4170/3560/3456/5894/5295/2688/5156/3572/3454/5617/3578/3976/7297/3593/1154/3440/896/2690/6778/3566/10000/9021/2670/5777/3459/3589/3563/2885/6775/3455/50616/3594…	91
hsa05210	Colorectal cancer	61/1516	86/8464	2.89785e-27	6.80995e-26	2.87606e-26	7157/3845/3265/7040/4089/1499/4893/4609/595/581/207/5290/1956/596/1026/836/5594/208/2475/1950/4436/3725/673/7048/324/332/5604/2353/5599/5595/7042/2956/842/4292/54205/5894/7046/5295/5605/5880/4088/2932/51176/5602/4087/387/7039/6934/6198/5879/10018/10000/7043/572/2885/374/578/5293/1647/4437/6654	61
hsa05205	Proteoglycans in cancer	103/1516	205/8464	1.25935e-26	2.76218e-25	1.16656e-25	7157/3845/7124/406991/6774/3265/7040/1499/5781/7422/4893/7099/4609/406903/4318/595/2260/207/5290/1956/1026/3479/836/355/3481/5594/208/2475/2064/406902/4193/3091/4313/3082/7097/356/3480/857/673/1277/5604/2247/2099/5595/960/5329/2065/3791/7042/2335/6714/4233/3688/1432/5894/5295/1278/5605/5328/2316/6469/7057/2317/3690/60/4087/387/867/3339/5727/6198/998/3593/5879/1514/7471/7476/5747/10000/1634/5578/5…	103
hsa05221	Acute myeloid leukemia	52/1516	67/8464	1.46231e-26	3.00687e-25	1.2699e-25	1050/2322/3845/3815/861/6774/3265/4893/4609/4353/595/5371/3551/5914/6777/207/5290/1437/7704/5594/208/2475/3562/8517/862/4790/929/673/5604/5595/6776/3684/5894/1436/5295/5605/5970/1147/51176/890/6934/6688/6198/3728/10000/1978/2209/572/2885/8900/5293/6654	52
hsa05212	Pancreatic cancer	56/1516	76/8464	1.65706e-26	3.2069e-25	1.35438e-25	7157/3845/1029/675/6774/7040/4089/7422/3716/595/3551/581/207/5290/1956/1026/6772/5594/208/2475/2064/8517/598/1950/4790/1019/673/7048/5604/5599/5595/7042/842/1021/5925/5894/7046/5295/5888/5880/4088/5970/1147/5602/4087/7039/6198/998/5879/10000/7043/572/578/1869/5293/1647	56
hsa04659	Th17 cell differentiation	68/1516	108/8464	1.74618e-25	3.19163e-24	1.34793e-24	3718/3569/861/6774/3717/3561/3553/3458/7040/4089/3716/3565/3558/3551/5914/6777/3123/3932/3605/920/6772/5594/2475/3559/3091/50943/8517/4790/3725/3119/916/7048/2353/5599/5595/3570/6776/1432/4792/3560/3554/915/7046/3320/4088/5970/6256/919/1147/3572/5602/4087/3117/7297/6778/5530/3566/3115/3459/2625/50616/3594/59067/149233/112744/5335/196/51561	68
hsa05163	Human cytomegalovirus infection	107/1516	225/8464	4.24082e-25	7.34331e-24	3.10132e-24	7157/3845/3569/7124/1029/6774/3265/3576/3553/1499/7422/4893/3716/4609/6347/3106/595/3551/3105/581/207/5290/1956/1026/7852/836/355/5594/208/2475/7248/3661/6352/5743/4193/3439/29110/2782/7249/2778/8517/6387/7132/356/4790/1234/1019/3579/5604/3107/5595/1385/3570/841/6714/842/1021/6667/1432/54205/4792/567/5925/3456/3554/811/5894/5295/5605/6348/5880/5970/1147/2932/5156/3690/387/3135/6198/5879/3440/5530…	107
hsa05166	Human T-cell leukemia virus 1 infection	106/1516	222/8464	4.73076e-25	7.78211e-24	3.28664e-24	7157/3718/3845/3569/7124/1029/7015/3265/3561/7040/4089/472/4893/3716/5728/4609/3383/11200/3558/3106/595/3551/3105/6777/3123/581/207/5290/3932/1026/1437/920/1387/1030/5594/208/3559/8517/331/2033/7132/598/6513/4790/3725/1019/3119/916/6929/7048/958/5604/2353/3107/5599/5595/1385/7042/6776/894/3600/4792/4049/567/1031/3560/5925/3689/3554/811/915/7046/5295/1017/5605/4088/5970/1147/8829/3683/5602/890/408…	106
hsa05165	Human papillomavirus infection	138/1516	331/8464	5.05033e-25	7.91219e-24	3.34157e-24	7157/3845/7124/7015/3265/472/1499/7422/4893/3716/5728/7098/3106/595/7187/3551/3105/4851/581/148022/207/5290/3909/1956/1026/1027/1387/6772/836/355/3918/5594/208/2475/7248/3661/5743/4193/3439/29110/7450/7249/2778/8517/3914/10312/2033/7132/1950/356/4790/1019/1277/324/5604/5159/3107/6696/5595/1385/4854/841/2335/1021/3688/6773/894/5925/3456/1280/5894/5295/1017/1278/5605/5970/1147/2932/3065/7057/3690/8…	138
hsa04668	TNF signaling pathway	69/1516	114/8464	2.2524e-24	3.36837e-23	1.42257e-23	3569/7124/3553/3383/4318/6347/7187/3551/207/5290/1437/836/355/5594/208/6352/5743/8517/3627/331/7132/4790/3725/1435/5604/1906/2353/5599/5595/1385/6401/841/7412/3600/1432/4792/4049/64127/3456/1051/5295/5970/1147/4314/5602/2919/7133/3976/3659/182/7424/10000/9021/8809/10059/8837/9020/468/4323/840/7128/6364/90993/5293/330/2920/7186/6374/8772	69
hsa05202	Transcriptional misregulation in cancer	95/1516	193/8464	8.90254e-24	1.27345e-22	5.37819e-23	7157/1050/2322/3569/1991/861/3576/472/4297/7490/4609/5468/4353/4318/5371/5914/4221/581/5079/1026/1027/1437/3479/7704/4193/3562/862/598/2321/8842/3480/4790/929/6929/7048/5327/958/5087/4233/6667/894/3684/3486/1031/3560/4914/1436/1051/3002/5970/5328/6256/3065/4314/860/4005/890/7113/6688/64919/3205/3728/5747/4613/6935/2308/2209/604/942/3066/4211/4299/4208/7849/8900/2313/7403/648/578/4804/5154/2130/74…	95
hsa05171	Coronavirus disease - COVID-19	107/1516	232/8464	9.53407e-24	1.30696e-22	5.51973e-23	716/715/2147/3569/7124/6774/3576/3553/1636/3716/7099/7098/3558/6347/1440/7187/3551/5290/1956/59272/1437/6772/2212/5594/4312/4153/3661/3439/29110/7450/8517/3627/7132/6403/7097/4790/718/3725/114548/64135/2353/5599/5595/3570/185/6773/1432/4792/834/3456/5295/5970/6850/1147/4314/3572/8829/5602/3454/6208/7113/6223/6125/6868/2243/23586/7297/3593/3440/9636/6224/51284/4615/5578/6204/1839/629/6165/6135/720…	107
hsa04060	Cytokine-cytokine receptor interaction	126/1516	297/8464	1.02492e-23	1.3488e-22	5.69642e-23	3569/7124/1441/3586/3561/3576/3553/3458/7040/3565/3558/6347/1440/3557/3952/3596/3605/1437/3606/920/7852/355/3559/6352/3562/3439/3552/3627/1235/6387/7132/3567/356/1234/3574/959/1435/2056/3579/7066/7048/958/4352/3570/7042/3953/8743/6356/3600/2057/4049/91/3560/654/3456/3554/1436/7046/4982/6348/2688/9518/3572/90865/4803/3454/2919/5617/7133/3578/3577/3976/2833/3593/3440/650/5196/2690/4283/3566/8795/26…	126
hsa05142	Chagas disease	63/1516	102/8464	4.90643e-23	6.20852e-22	2.62206e-22	3569/7124/3586/3576/3553/3458/7040/1636/7099/3558/6347/3551/148022/207/5290/4843/355/5594/208/6352/5054/2778/8517/7132/7097/356/4790/718/3725/916/7048/2353/5599/5595/841/7042/3827/1432/4792/3456/811/915/7046/5295/6348/5970/919/1147/5602/4087/3593/4615/10000/2767/7043/3459/54106/8837/2775/3592/5293/7189/8772	63
hsa04210	Apoptosis	75/1516	136/8464	7.05817e-23	8.30533e-22	3.50761e-22	7157/3845/7124/3265/472/4893/4000/3551/581/207/5290/596/836/355/5594/208/3562/8517/331/7132/598/356/4790/1508/3725/9451/332/5604/142/2353/5599/5595/841/842/8743/54205/4792/4170/4914/5894/5295/5605/3002/9131/5970/1147/60/5602/4803/1509/5551/10018/1616/1514/8795/10000/7846/3563/572/637/8837/6709/9020/835/8797/468/578/840/5293/1649/330/7186/1647/71/8772	75
hsa05144	Malaria	41/1516	50/8464	7.06837e-23	8.30533e-22	3.50761e-22	3569/7124/3586/3576/3553/3458/7040/7099/3043/3383/6347/1440/948/3606/6403/3082/7097/959/958/6401/7042/4233/1378/7412/3689/7057/3683/2993/5175/4615/2995/1311/7043/3039/2532/6382/54106/3040/3592/22914/2994	41
hsa04066	HIF-1 signaling pathway	65/1516	109/8464	1.60252e-22	1.79991e-21	7.6016e-22	3569/3630/6774/3458/7422/7099/7428/3162/207/5290/1956/596/1026/1027/4843/3479/1387/3643/5594/208/2475/2064/5054/3091/4846/2033/7010/1950/6513/2321/3480/4790/2056/7076/5604/1906/4878/5595/3570/7018/285/5295/5605/5970/7037/2026/6198/2023/10000/2597/5578/1978/284/3459/3939/5335/5293/1977/818/1536/3099/5160/226/5336/3098	65
hsa05152	Tuberculosis	89/1516	180/8464	1.64125e-22	1.79991e-21	7.6016e-22	3569/7124/3586/3717/3553/3458/7040/3716/7099/3123/581/207/596/4843/3606/1387/6772/836/2212/5594/208/3439/3552/10312/2033/7132/7097/11151/4790/718/929/3119/7421/5599/5595/1385/841/7042/6714/842/1378/1432/3684/54205/8915/64127/3456/3689/5894/1051/3929/4261/5970/6850/5602/387/1509/3329/2214/30835/3117/2215/8625/2213/3593/3440/5993/5530/4615/10000/3115/5994/2209/7043/3459/820/54106/572/637/3920/3592/…	89
hsa05145	Toxoplasmosis	66/1516	112/8464	1.91169e-22	2.02886e-21	8.56854e-22	7124/3586/6774/3717/3458/7040/3716/7099/3551/3123/207/3909/596/4843/6772/836/3918/5594/208/8517/3914/331/7132/598/7097/4790/1234/959/3119/958/240/3949/5599/5595/8651/841/7042/842/3688/5294/1432/54205/4792/4261/5970/1147/5602/3303/3117/7297/3593/4615/10000/3115/7043/3908/3459/3655/572/2775/3592/3312/330/7189/3304/3587	66
hsa04010	MAPK signaling pathway	125/1516	302/8464	2.16552e-22	2.22642e-21	9.40291e-22	7157/2322/3845/7124/3815/3630/3265/3553/7040/7422/4893/4609/3551/2260/207/1956/3479/2261/836/355/3643/3481/5594/208/2064/3552/4763/8517/627/7010/7132/1950/3082/2321/5979/2122/356/3480/4254/4790/929/3725/673/1435/7048/5604/5159/2353/2247/2263/5599/5595/2065/3791/7042/4233/285/1432/4914/5228/3554/5894/1436/7046/5605/5880/8913/5970/3315/2316/2668/1147/5156/2317/4915/5602/4803/3303/4137/7039/998/5879…	125
hsa05160	Hepatitis C	81/1516	157/8464	4.17282e-22	4.16017e-21	1.75698e-21	7157/3845/7124/6774/3265/3458/1499/4893/3716/7098/4609/595/7187/3551/581/148022/207/5290/1956/1026/6772/836/355/5594/208/3661/3439/29110/8517/3627/7132/1950/356/4790/1019/673/9451/5604/3949/5595/841/842/1021/6773/54205/4792/5925/3456/5894/5295/1017/5605/5970/6256/1147/2932/3454/3665/23586/7297/5465/3440/10000/9021/5610/572/637/2885/8837/3455/4599/578/1869/1364/5293/7189/949/9641/7186/6654/8772	81
hsa05223	Non-small cell lung cancer	50/1516	72/8464	6.71638e-22	6.49909e-21	2.74477e-21	7157/3718/3845/1029/6774/3265/4893/595/6777/581/207/5290/1956/1026/5594/208/2064/1950/3082/5979/1019/673/5604/5595/6776/842/4233/1021/5925/5894/5295/5605/6256/2272/7039/5915/10000/5578/6789/572/2885/2309/578/1869/5335/5293/238/1647/6654/5336	50
hsa05321	Inflammatory bowel disease	47/1516	65/8464	7.43879e-22	6.99246e-21	2.95314e-21	3569/7124/3586/6774/3561/3553/3458/7040/7099/3565/3558/3123/3596/3605/3606/6772/50943/3552/3567/7097/4790/3725/3119/7042/64127/4088/5970/4087/3117/3593/6778/3566/3115/7043/8809/3459/7100/2625/6775/50616/3594/59067/3592/149233/112744/4094/51561	47
hsa01522	Endocrine resistance	60/1516	98/8464	1.03168e-21	9.42839e-21	3.98191e-21	7157/3845/1029/3265/4893/4318/595/4851/581/207/5290/1956/596/1026/1027/3479/5594/208/2475/2064/4193/2778/4313/3480/3725/1019/673/5604/2353/2099/5599/5595/4854/6714/6667/1432/1031/5925/5894/5295/5605/8647/5602/6198/1565/182/8202/5747/10000/1839/572/2885/4853/1869/5293/2100/6464/9611/28514/6654	60
hsa04640	Hematopoietic cell lineage	60/1516	99/8464	2.17168e-21	1.93103e-20	8.15538e-21	2322/3569/7124/1441/3815/3553/3565/1440/3123/948/1437/920/3559/3562/3552/947/3567/4254/3574/929/4311/3119/1435/2056/916/7066/925/3570/960/1378/290/2057/3684/3554/915/1436/7037/3690/930/945/2993/3117/3674/3676/952/3566/3115/924/2811/2209/1791/3589/3655/3563/1604/3673/914/933/921/2323	60
hsa05207	Chemical carcinogenesis - receptor activation	96/1516	212/8464	1.07555e-20	9.18686e-20	3.87991e-20	3845/6774/3717/3265/7422/4893/4609/595/406886/6777/207/5290/1956/406884/596/5594/208/2475/2944/2778/406887/331/1950/4790/3725/154/332/7421/5604/407021/406888/2353/2247/2099/5595/1385/6776/6714/407025/5925/406883/5894/2952/5295/5605/3320/367/1576/5970/6256/2052/1543/407026/54658/6198/182/5465/896/7471/773/9314/10000/5578/1978/604/5241/8600/2947/2252/406933/779/572/2885/468/1544/407024/1555/4257/15…	96
hsa04620	Toll-like receptor signaling pathway	61/1516	104/8464	1.08902e-20	9.18686e-20	3.87991e-20	3569/7124/3576/3553/7099/7098/7187/3551/148022/207/5290/6772/5594/208/3661/6352/3439/29110/8517/3627/7097/4790/929/3725/958/5604/2353/6696/5599/5595/841/1432/4792/3456/5295/5605/6348/3929/5970/1147/5602/3454/3665/941/3593/5879/3440/4283/51284/4615/10000/942/54106/7100/3455/6351/3592/5293/7189/9641/8772	61
hsa04068	FoxO signaling pathway	70/1516	131/8464	2.19573e-20	1.80599e-19	7.62726e-20	3845/3569/3630/5897/3586/6774/3265/7040/4089/472/92579/4893/5728/595/3551/207/5290/1956/1026/1027/3479/1387/1030/6794/3643/5594/208/4193/2033/1950/356/3480/673/7048/5604/5599/5595/7042/8743/847/894/1432/6648/3667/5894/7046/5295/1017/5605/4088/1147/23411/5602/8660/5347/10018/10000/891/2308/604/7043/6517/6789/2538/2885/2290/2309/5293/1647/6654	70
hsa05235	PD-L1 expression and PD-1 checkpoint pathway in cancer	55/1516	89/8464	2.79512e-20	2.24291e-19	9.47254e-20	3845/6774/3717/3265/3458/5781/4893/3716/5728/7099/3551/148022/207/5290/1956/3932/920/6772/5594/208/2475/3091/8517/1950/7097/4790/3725/916/5604/2353/5595/29126/1432/4792/915/5894/5133/5295/5605/5970/919/1147/6198/940/5530/4615/10000/5777/3459/54106/5335/5293/238/7189/1457	55
hsa05418	Fluid shear stress and atherosclerosis	72/1516	139/8464	6.61202e-20	5.17941e-19	2.18743e-19	7157/7124/3553/3458/1499/7422/3383/4318/6347/3551/3162/207/5290/596/208/406902/2944/3552/4313/8517/4846/7132/4790/857/7056/3725/5327/1906/2950/2353/5599/1728/6401/3791/6714/7412/1432/59341/3554/2952/5295/5880/3320/5970/1147/3690/60/5602/445/387/4780/5175/3674/5879/1514/5747/10000/2947/6382/7295/4208/652/5155/657/5154/8878/4257/5293/1003/71/5590/93	72
hsa04380	Osteoclast differentiation	68/1516	128/8464	1.1849e-19	9.06588e-19	3.82882e-19	7124/3553/3458/7040/3716/5468/3551/207/5290/3932/6772/2212/5594/208/3552/8517/7132/4790/3725/1435/7048/5604/2353/5599/5595/1385/8651/7042/6773/1432/4792/3456/3554/1436/7046/5295/4982/5970/6850/1147/3690/5602/3454/2214/6688/2215/7297/2213/5879/695/5530/10000/9021/2209/8600/3459/2534/2885/9020/3455/4791/8878/140885/5293/7189/4286/7186/5336	68
hsa04657	IL-17 signaling pathway	56/1516	94/8464	1.52602e-19	1.14105e-18	4.81902e-19	3569/7124/3576/3553/3458/3565/4318/6347/1440/7187/3551/3596/3934/3605/1437/836/5594/4312/5743/29110/8517/3627/3567/4790/3725/2353/5599/5595/841/4586/6356/1432/4792/1051/3320/5970/1147/2932/4314/5602/2919/6279/6280/727897/6361/112744/7128/6364/7189/1994/2920/4322/9641/7186/6374/8772	56
hsa04658	Th1 and Th2 cell differentiation	55/1516	92/8464	2.57478e-19	1.88245e-18	7.95018e-19	3718/3717/3561/3458/3716/3565/3558/3551/4851/6777/3123/3596/3932/920/6772/5594/3559/8517/3567/4790/3725/3119/916/2353/5599/5595/4854/6776/1432/4792/3560/915/5970/919/1147/5602/864/3117/182/7297/3593/6778/5530/3566/3115/3459/3516/2625/6775/3594/3592/4853/4094/5335/28514	55
hsa05226	Gastric cancer	74/1516	149/8464	4.77489e-19	3.41508e-18	1.4423e-18	7157/3845/7015/3265/7040/4089/1499/4893/4609/595/581/207/5290/1956/5243/596/1026/1027/1030/5594/208/2475/2064/999/1950/3082/673/7048/324/5604/2247/2263/7012/5595/7042/4233/4292/5925/5894/7046/5295/1017/5605/4088/6256/2932/6469/51176/4087/1045/6934/6198/5915/7471/7476/3728/4041/10000/7043/2252/4583/2246/2885/8074/7474/578/1495/1015/1869/5293/6464/2255/1647/6654	74
hsa05218	Melanoma	47/1516	72/8464	6.13627e-19	4.29539e-18	1.81408e-18	7157/3845/1029/3265/4893/5728/595/2260/581/207/5290/1956/1026/3479/5594/208/4193/999/1950/3082/3480/1019/673/5604/5159/2247/5595/4233/1021/5925/5894/5295/5605/5156/10000/2252/572/2246/8074/5155/578/5154/1869/5293/2255/4286/1647	47
hsa04917	Prolactin signaling pathway	46/1516	70/8464	9.7396e-19	6.67568e-18	2.81936e-18	3845/3630/6774/3717/3265/4893/2645/595/6777/207/5290/6772/5594/208/4790/5604/2353/2099/5599/5595/8651/6776/6714/6514/894/1432/5894/5295/5605/5970/2932/7054/5602/5617/3659/1154/10000/9021/8600/2885/2309/1586/5293/2100/6464/6654	46
hsa05222	Small cell lung cancer	54/1516	92/8464	1.77483e-18	1.19167e-17	5.03281e-18	7157/5728/4609/595/7187/3551/581/207/5290/3909/596/1026/1027/4843/1030/836/3918/208/5743/8517/3914/331/598/4790/1019/2335/842/1021/3688/54205/4792/5925/5295/1017/5970/6256/1147/2272/5915/3674/5747/10000/1287/3908/3655/1282/3673/578/1869/5293/330/7189/7186/1647	54
hsa04510	Focal adhesion	89/1516	203/8464	3.889e-18	2.55896e-17	1.08073e-17	3265/1499/7422/5728/595/207/5290/3909/1956/596/3479/3918/5594/208/2064/7450/3914/331/1950/3082/2321/3480/857/3725/673/1277/5604/5159/6696/5599/5595/3791/2335/6714/4233/3688/894/5228/1280/5894/5295/1278/5880/2316/2932/5156/7057/2317/3690/60/5602/387/998/3674/5879/896/3676/3691/7424/5747/10000/1287/1311/5578/3908/4638/3655/7409/1291/2534/1282/2324/3673/572/2885/7448/1293/5155/5154/5649/5293/330/337…	89
hsa05225	Hepatocellular carcinoma	78/1516	168/8464	8.33801e-18	5.37883e-17	2.27166e-17	7157/3845/1029/7015/3265/7040/4089/1499/4893/5728/4609/595/581/3162/207/5290/1956/1026/3481/5594/208/2475/2944/598/3082/3480/1019/673/7048/324/5604/2950/7012/5595/1728/7042/4233/1021/5925/5894/2952/7046/5295/5605/4088/2932/51176/60/4087/4780/7039/6934/6198/6598/7471/7476/4041/6597/10000/5578/7043/2947/8289/572/2885/7474/578/57492/4257/6595/1869/5335/5293/6464/1647/71/6654/5336	78
hsa01524	Platinum drug resistance	46/1516	73/8464	1.18006e-17	7.46614e-17	3.15319e-17	7157/1029/472/672/581/207/5290/596/1026/836/355/5594/208/2064/4193/2944/331/598/356/4436/332/2950/5595/841/2956/842/4292/54205/2952/5295/540/1244/7153/2067/10000/2947/572/637/578/538/7507/4257/5293/330/4437/8772	46
hsa05213	Endometrial cancer	40/1516	58/8464	1.34133e-17	8.32639e-17	3.51651e-17	7157/3845/3265/1499/4893/5728/4609/595/581/207/5290/1956/1026/5594/208/2064/999/1950/673/324/5604/5595/842/4292/5894/5295/5605/2932/51176/6934/10000/572/2885/2309/578/1495/5293/1647/3611/6654	40
hsa04660	T cell receptor signaling pathway	57/1516	104/8464	1.65162e-17	1.00627e-16	4.24979e-17	3845/7124/3586/3265/3458/4893/84433/3565/3558/3551/207/5290/3932/1437/920/1493/5594/208/8517/5788/3567/4790/3725/1019/959/916/5604/2353/925/5599/5595/1432/4792/8915/915/5894/5133/5295/5605/5970/919/1147/2932/5602/387/998/940/5530/10000/5777/7409/2534/2885/9020/5335/5293/6654	57
hsa05224	Breast cancer	71/1516	147/8464	1.77627e-17	1.06253e-16	4.48741e-17	7157/3845/3815/675/3265/1499/4893/672/5728/4609/595/2260/4851/581/207/5290/1956/1026/3479/5594/208/2475/2064/1950/3480/3725/1019/673/324/5604/2353/2247/2099/5595/4854/1021/6667/5925/5894/5295/5605/2932/51176/6934/6198/182/7471/8202/7476/4041/3280/10000/5241/8600/2252/2324/2246/2885/8074/7474/4791/578/4853/1869/5293/2100/6464/2255/28514/1647/6654	71
hsa04936	Alcoholic liver disease	69/1516	142/8464	3.39789e-17	1.99626e-16	8.43086e-17	3569/7124/3576/3553/1499/7099/595/7187/3551/148022/207/23175/3605/836/355/208/3661/3439/29110/8517/217/7132/356/4790/718/929/9370/5599/841/1432/4792/3456/3929/125/1571/5970/1147/2932/23411/51176/5602/2919/6934/3593/5465/3440/4615/126/10000/2308/6720/720/9020/10891/3592/728/2309/719/37/2194/50507/34/7189/727/2920/2168/9641/406999/8772	69
hsa04218	Cellular senescence	73/1516	156/8464	5.64605e-17	3.25886e-16	1.37632e-16	7157/3845/3569/1029/4683/3265/3576/7040/472/4893/5728/4609/11200/3106/595/3105/207/5290/1026/1030/5594/208/2475/7248/5054/4193/7249/3552/4790/1019/7048/5604/3107/5595/7042/1021/894/1432/3486/59341/5925/5894/7046/5295/1017/5605/4088/5970/23411/890/4087/1111/3135/2305/896/2626/5530/10000/891/1978/983/2308/7043/10111/8900/2309/4361/8878/1869/5293/545/776/1647	73
hsa05219	Bladder cancer	32/1516	41/8464	6.24714e-17	3.54364e-16	1.49659e-16	7157/3845/1029/3265/3576/7422/4893/4609/4318/595/1956/1026/2261/5594/4312/2064/4193/4313/999/1950/1019/673/5604/5595/6714/5925/5894/5605/7057/1839/1890/1869	32
hsa05230	Central carbon metabolism in cancer	44/1516	70/8464	6.97781e-17	3.89102e-16	1.6433e-16	7157/2322/3845/3815/3265/4893/5728/3418/4609/3417/2539/2645/2260/207/5290/1956/2261/5594/208/2475/2064/3091/6513/5979/5604/5159/2263/5595/4233/6514/4914/5894/5295/5605/5156/10000/5315/3939/9997/4916/5293/3099/5160/3098	44
hsa04930	Type II diabetes mellitus	34/1516	46/8464	1.22346e-16	6.70863e-16	2.83327e-16	7124/3630/3651/6833/3767/2645/3551/5290/3643/5594/2475/9370/5599/5595/8651/6514/3667/5295/8913/5602/8660/389692/773/5313/9021/5315/6517/5580/775/5293/776/3099/5590/3098	34
hsa04012	ErbB signaling pathway	49/1516	85/8464	1.93911e-16	1.04585e-15	4.41695e-16	3845/3265/4893/4609/25/6777/207/5290/1956/1026/1027/5594/208/2475/2064/1950/3725/673/5604/5599/5595/2065/6776/6714/5894/5295/5605/2932/5602/867/7039/6198/5747/10000/5578/1978/1839/3084/572/2885/374/5335/5293/6464/818/2066/1399/6654/5336	49
hsa05140	Leishmaniasis	46/1516	77/8464	2.39754e-16	1.27225e-15	5.37311e-16	7124/3586/3717/3553/3458/7040/3716/7099/3565/3123/4843/6772/2212/5594/5743/3552/7097/4790/718/3725/3119/2353/5595/7042/1378/3688/1432/3684/4792/3689/5970/2214/3117/2215/3593/3676/4615/3115/5777/2209/7043/3459/3592/7189/1536/1917	46
hsa04610	Complement and coagulation cascades	49/1516	86/8464	3.73654e-16	1.95131e-15	8.241e-16	716/715/3818/2147/5340/5265/2152/2153/4153/5054/7450/3075/462/718/7056/5327/5329/4179/1378/3827/3684/3689/3426/2158/5328/2159/2155/2243/5345/629/720/1191/2244/3078/1604/7448/10878/728/81494/719/5624/10747/2161/2160/727/2/710/3080/5627	49
hsa05214	Glioma	45/1516	75/8464	4.03274e-16	2.07308e-15	8.75528e-16	7157/3845/1029/3265/4893/5728/595/581/207/5290/1956/1026/3479/5594/208/2475/4193/1950/3480/1019/673/5604/5159/5595/1021/5925/5894/5295/5605/5156/7039/10000/5578/2885/5155/578/5154/1869/5335/5293/6464/818/1647/6654/5336	45
hsa04625	C-type lectin receptor signaling pathway	55/1516	104/8464	5.08794e-16	2.57528e-15	1.08762e-15	3845/3569/7124/3586/3265/3553/5781/4893/3558/3551/207/5290/6772/5594/208/5743/4193/8517/4790/3725/114548/5599/5595/841/6714/6773/1432/4792/834/8915/5894/5295/5970/6850/1147/5602/387/30835/3659/3593/5530/10000/9020/6361/3592/5580/10332/4791/1959/64170/5293/6367/9641/51561/5336	55
hsa04064	NF-kappa B signaling pathway	54/1516	104/8464	2.66467e-15	1.3283e-14	5.60983e-15	7124/3576/3553/472/7099/84433/3383/7187/3551/148022/3932/596/5743/8517/331/6387/7132/598/4790/929/959/958/142/7412/4792/4049/8915/3554/3929/5970/6850/5328/1147/2919/23586/695/4615/8600/4067/8837/9020/6351/10673/4791/7128/5335/330/7189/2920/1457/7186/1647/79092/5336	54
hsa05323	Rheumatoid arthritis	50/1516	93/8464	4.60416e-15	2.26085e-14	9.54831e-15	3569/7124/3576/3553/3458/7040/7422/7099/3383/6347/3123/3605/1437/3606/1493/4312/6352/3552/10312/7010/6387/7097/2321/3725/3119/1435/2353/7042/3600/3689/6348/4314/3683/2919/3117/941/1514/940/3115/284/7043/8600/942/3589/5741/10673/6364/2920/6374/51561	50
hsa04950	Maturity onset diabetes of the young	23/1516	26/8464	8.61083e-15	4.12485e-14	1.74206e-14	3630/3651/3172/2645/6927/6928/5078/4760/5080/6514/3375/50674/222546/3170/389692/3110/4825/3280/5313/2494/4821/3175/3087	23
hsa04014	Ras signaling pathway	92/1516	236/8464	8.6509e-15	4.12485e-14	1.74206e-14	2322/3845/3815/3630/3265/5781/7422/4893/25/3551/2260/207/5290/1956/3479/2261/3643/3481/5594/208/29110/2782/4763/8517/627/7010/598/1950/3082/2321/356/3480/4254/4790/1435/5604/5159/2247/2263/8398/5599/5595/5320/3791/4233/285/4914/5228/5894/1436/5295/5605/5880/5970/1147/5319/5156/4915/5602/4803/387/7039/998/5879/7424/10000/5578/284/2264/2252/6789/2904/2324/572/2246/2902/2885/8074/5155/4804/5154/2903…	92
hsa05170	Human immunodeficiency virus 1 infection	85/1516	212/8464	1.40347e-14	6.59632e-14	2.78584e-14	3845/7124/3265/472/4893/7099/3106/3551/3105/581/207/5290/596/920/7852/836/355/5594/208/2475/3661/3439/29110/2782/8517/7132/598/7097/356/4790/1234/3725/916/5604/2353/3107/5599/5595/841/842/1432/54205/4792/567/3456/811/915/5894/5295/5605/5880/5970/919/1147/5602/7133/1111/3135/6198/5879/3440/5530/4615/5747/10000/5578/6891/2767/6890/891/983/572/637/2775/578/340061/5335/5293/7189/6892/545/1399/7186/87…	85
hsa04935	Growth hormone synthesis, secretion and action	58/1516	120/8464	1.58908e-14	7.36349e-14	3.10984e-14	3845/6774/3717/3265/4893/6750/6777/207/5290/3479/1387/6772/5594/208/2475/2778/2033/51738/5604/2353/5599/5595/1385/8651/6776/1432/3486/3667/5894/5295/5605/2688/2932/5602/8660/6752/2690/5747/10000/5578/2767/9021/2691/779/2885/468/775/5335/90993/5293/6464/776/2692/1399/55811/6654/4214/5336	58
hsa04015	Rap1 signaling pathway	84/1516	210/8464	2.36615e-14	1.0812e-13	4.56625e-14	3845/3815/3630/3265/1499/7422/4893/2260/207/5290/1956/3479/2261/3643/5594/208/2778/7010/999/1950/3082/2321/3480/4254/673/1435/5604/5159/2247/2263/5595/3791/6714/4233/285/3688/1432/3684/135/5228/3689/5894/1436/5295/5605/5880/5156/7057/3690/3683/60/4803/387/998/3674/5879/7424/10000/5578/284/2264/1813/2252/7409/2904/2324/2246/2902/8074/2775/1268/5155/4804/5154/2903/5335/4301/5293/1969/2255/1500/1399…	84
hsa05133	Pertussis	43/1516	76/8464	3.45579e-14	1.55747e-13	6.57771e-14	716/715/3569/7124/3586/3576/3553/7099/148022/4843/836/5594/3661/3552/4790/718/929/3725/114548/2353/5599/5595/3688/1432/3684/834/3689/5970/5602/387/3659/3593/4615/720/3592/3394/840/653509/7189/727/710/6374/51561	43
hsa04061	Viral protein interaction with cytokine and cytokine receptor	51/1516	100/8464	4.09558e-14	1.82087e-13	7.69013e-14	3569/7124/3586/3561/3576/3558/6347/3606/7852/3559/6352/3627/1235/6387/7132/1234/1435/3579/3570/8743/6356/4049/3560/1436/6348/3572/2919/7133/3577/2833/5196/4283/8795/8809/1236/6361/8797/6351/1524/5473/1230/729230/1232/6364/56477/6367/2920/10803/6374/3587/8793	51
hsa04722	Neurotrophin signaling pathway	57/1516	119/8464	4.41506e-14	1.93674e-13	8.17948e-14	7157/3845/3265/5781/4893/25/3551/581/207/5290/596/5594/208/627/356/4790/3725/673/5604/5599/5595/1432/4792/4914/3667/5894/5295/7161/5605/5970/2932/4915/5602/4803/387/998/5879/10000/572/2885/468/5580/2309/25970/4804/4916/5663/5335/5293/7189/6464/818/1399/10019/6654/4214/5336	57
hsa04062	Chemokine signaling pathway	78/1516	192/8464	7.69247e-14	3.33003e-13	1.40638e-13	3718/3845/6774/3717/3265/3576/4893/7454/6347/3551/6777/207/5290/7852/6772/5594/208/6352/2782/8517/3627/1235/6387/4790/1234/673/3579/5604/5595/6714/6773/5294/6356/4792/5894/5295/6348/5880/5970/1147/2932/2919/387/3577/998/2833/5879/5196/4283/5747/10000/1236/4067/7409/572/2885/6361/6351/1524/5580/2309/5473/1230/729230/1232/6364/5335/5293/56477/6464/6367/2920/1399/10803/6374/5590/6654/5336	78
hsa04650	Natural killer cell mediated cytotoxicity	59/1516	132/8464	7.00952e-13	2.99498e-12	1.26488e-12	3845/7124/3265/3458/5781/4893/3383/3106/3105/5290/3932/1437/836/355/5594/3439/356/673/5604/3107/5595/8743/3456/3689/5894/5295/5605/5880/3002/6850/919/3683/3454/5551/259197/2214/3135/2215/5879/3440/5530/8795/5578/5777/3459/7409/2534/3811/637/2885/3455/8797/22914/5335/5293/6464/4277/6654/5336	59
hsa04940	Type I diabetes mellitus	29/1516	43/8464	1.00854e-12	4.25396e-12	1.79659e-12	7124/3630/3553/3458/3558/3106/3105/3123/355/3552/356/3119/3107/4049/2572/3002/3329/5551/2571/3117/3135/941/3593/940/3115/942/3592/5799/5798	29
hsa05135	Yersinia infection	60/1516	137/8464	1.32436e-12	5.51539e-12	2.32933e-12	3569/7124/3586/3576/3553/4210/7099/7454/3558/6347/3551/148022/207/5290/3932/3606/920/2212/5594/208/3661/29110/8517/4790/3725/114548/5604/2353/925/5599/5595/2335/6714/3688/1432/4792/834/3456/5295/5605/5880/5970/1147/2932/60/5602/387/998/5879/3676/4615/5747/10000/7409/5335/5293/7189/1399/7186/71	60
hsa04932	Non-alcoholic fatty liver disease	65/1516	155/8464	1.72509e-12	7.09444e-12	2.99621e-12	1050/3569/7124/3630/3576/3553/7040/5468/3551/581/207/5290/3952/836/355/3643/208/3552/7132/356/4790/3725/9370/9451/2353/5599/3570/841/3953/1432/54205/3667/5295/1571/5970/6256/2932/5602/8660/6390/6389/998/84701/5465/5879/10018/10000/5313/9021/4720/6720/637/4724/468/4719/840/6392/7494/5293/1649/4728/51079/4722/7186/374291	65
hsa04664	Fc epsilon RI signaling pathway	38/1516	68/8464	1.83404e-12	7.44937e-12	3.14611e-12	3845/7124/3265/4893/3565/207/5290/3596/1437/5594/208/3562/3567/5604/240/5599/5595/1432/5894/5295/5605/5880/6850/5602/5879/695/10000/5578/4067/7409/2534/2885/5335/5293/6654/241/5336/5321	38
hsa05134	Legionellosis	34/1516	57/8464	2.13389e-12	8.56157e-12	3.61583e-12	3569/7124/3576/3553/7099/3606/836/7097/4790/718/929/841/842/1378/3684/54205/4792/834/3689/5970/2919/3329/3303/3593/4615/7100/3592/7415/3312/4791/840/2920/3304/1917	34
hsa05416	Viral myocarditis	35/1516	60/8464	2.51888e-12	9.98448e-12	4.21677e-12	3383/25/3106/595/3105/3123/836/857/959/3119/958/4625/3107/841/842/54205/1756/3689/5880/3683/60/5551/3117/3135/941/5879/940/3115/3908/942/1605/2534/1604/637/71	35
hsa05211	Renal cell carcinoma	38/1516	69/8464	3.38544e-12	1.32596e-11	5.59997e-12	3845/3265/7040/5781/7422/4893/7428/207/5290/1026/1387/5594/208/3091/2033/6513/3082/3725/673/5604/5595/7042/4233/5894/5295/5605/7039/998/5879/10000/7043/572/2885/5155/5293/2034/1399/6654	38
hsa04919	Thyroid hormone signaling pathway	54/1516	121/8464	7.20757e-12	2.78975e-11	1.1782e-11	7157/3845/3265/1499/4893/4609/595/4851/207/5290/1387/6772/5594/208/2475/4193/3091/7249/2033/6513/5604/4625/2099/5595/4854/6714/842/5894/5295/5605/6256/2932/3065/3690/60/2626/8202/10000/478/5578/2308/3066/572/652/25942/4853/5335/5293/477/9968/10499/9611/71/5336	54
hsa05203	Viral carcinogenesis	77/1516	204/8464	9.58981e-12	3.66866e-11	1.54939e-11	7157/3718/3845/1029/6774/3265/4893/3716/3106/595/7187/3105/6777/581/5290/1026/1027/1387/1030/836/5594/3661/4193/8517/2033/4790/718/1234/3725/1019/3107/5595/1385/841/6776/6714/1021/894/4792/5925/5295/1017/5970/6850/9734/3065/3572/2934/890/1654/387/3665/1111/3135/998/5879/896/983/5315/4067/3066/3516/5610/572/2885/7337/468/8900/4791/578/1959/10013/1232/90993/5293/9759/7186	77
hsa04920	Adipocytokine signaling pathway	37/1516	69/8464	1.90303e-11	7.19652e-11	3.03932e-11	7124/6774/3717/92579/5781/3551/207/3952/5443/948/6794/208/2475/8517/7132/6513/4790/9370/5599/3953/4852/4792/3667/5970/6256/1147/5602/8660/7133/5465/10000/9021/6517/2538/10891/7186/23305	37
hsa05143	African trypanosomiasis	25/1516	37/8464	3.59509e-11	1.34407e-10	5.67646e-11	3569/7124/3586/3553/3458/3043/3383/3606/355/356/4878/6401/335/7412/3827/2150/3620/3593/4615/5578/3039/54106/3040/3592/8542	25
hsa04370	VEGF signaling pathway	33/1516	59/8464	5.17747e-11	1.91392e-10	8.08309e-11	3845/3265/7422/4893/207/5290/5594/208/5743/4846/5604/5595/3791/6714/842/1432/5894/5295/5605/5880/3315/998/5879/5530/5747/10000/5578/572/7867/5335/5293/5336/5321	33
hsa04662	B cell receptor signaling pathway	41/1516	84/8464	7.91788e-11	2.89443e-10	1.22241e-10	3845/3265/4893/84433/3551/207/5290/5594/208/8517/4790/3725/5604/2353/5595/4792/8915/5894/5295/640/5605/5880/5970/6850/1147/2932/930/973/2213/5879/695/5530/10000/5777/4067/7409/2885/933/5293/6654/5336	41
hsa05330	Allograft rejection	25/1516	38/8464	8.72809e-11	3.15554e-10	1.33269e-10	7124/3586/3458/3565/3558/3106/3105/3123/355/3567/356/959/3119/958/3107/3002/5551/3117/3135/941/3593/940/3115/942/3592	25
hsa04926	Relaxin signaling pathway	54/1516	129/8464	1.45285e-10	5.19553e-10	2.19424e-10	3845/3265/7040/7422/4893/4318/207/5290/1956/4843/5594/208/4312/2782/2778/4313/4846/4790/3725/1277/7048/5604/1906/2353/5599/5595/1385/6714/1432/4792/5894/7046/5295/1278/5605/5970/5602/4087/7424/10000/1287/5578/4842/1282/2885/2775/468/1910/90993/5293/6464/4322/5590/6654	54
hsa04115	p53 signaling pathway	37/1516	74/8464	2.76096e-10	9.76728e-10	4.12504e-10	7157/1029/472/5728/11200/595/581/596/1026/3479/836/355/5054/4193/7249/598/1019/841/842/1021/894/54205/3486/1017/7161/7057/1111/896/8795/3732/891/983/637/8797/545/50484/1647	37
hsa04915	Estrogen signaling pathway	56/1516	138/8464	2.79303e-10	9.77561e-10	4.12856e-10	3845/3265/4893/4318/5914/207/5290/1956/5443/596/5594/208/3861/2778/4313/4846/3725/5604/2353/2099/5595/1385/6714/6667/5894/5295/5605/3320/3875/1509/3303/7039/3880/2289/8202/10000/5241/1839/4988/2885/2775/468/5580/7031/3312/3763/3858/90993/5293/54474/10499/2100/6464/3762/3304/6654	56
hsa05216	Thyroid cancer	24/1516	37/8464	3.25869e-10	1.12854e-09	4.76617e-10	7157/3845/3265/1499/4893/4609/5468/595/581/1026/5594/999/5979/673/5604/5595/4914/5605/6256/51176/6934/7849/578/1647	24
hsa05340	Primary immunodeficiency	24/1516	38/8464	7.34877e-10	2.51849e-09	1.06364e-09	3718/5897/100/3561/3932/920/8517/5788/959/916/958/925/915/4261/930/973/8625/695/5993/6891/6890/5994/326/57379	24
hsa04217	Necroptosis	60/1516	159/8464	1.95647e-09	6.63588e-09	2.80255e-09	3718/7124/6774/3717/3553/3458/3716/7099/7098/6777/581/148022/596/6772/355/3439/3552/331/7132/356/114548/3146/142/5599/841/6776/8743/6773/834/3456/8337/3320/9131/90865/5602/6609/3454/7297/3440/6778/8795/2746/3459/10059/5610/637/8837/6775/3455/8797/5837/8878/7128/330/818/1536/7186/2752/8772/5321	60
hsa05146	Amoebiasis	44/1516	102/8464	2.39173e-09	8.02937e-09	3.39106e-09	3569/7124/3586/3576/3553/3458/7040/7099/5290/3909/1437/4843/836/3918/2778/3914/7097/4790/929/1277/7042/2335/3684/3689/3554/5295/1278/5970/3315/2919/1511/3593/5747/1287/5578/2767/7043/3908/4583/1282/383/3592/5293/2920	44
hsa05208	Chemical carcinogenesis - reactive oxygen species	76/1516	223/8464	3.30104e-09	1.09701e-08	4.63304e-09	3845/3265/5781/7422/4893/5728/25/3551/3162/207/5290/1956/5594/208/3091/2944/6647/8517/1950/3082/4790/3725/673/5604/2353/5599/5595/1728/6714/4233/847/1432/4792/6648/5894/2952/5295/5605/1571/5970/2052/1147/5602/1543/4780/6390/6389/84701/5879/5747/10000/4720/2947/10861/572/2885/9020/4724/5580/2309/1544/4719/6392/4257/1545/52/50507/115019/1836/5293/4728/51079/4722/196/374291/6654	76
hsa04910	Insulin signaling pathway	53/1516	137/8464	6.28704e-09	2.06843e-08	8.73567e-09	3845/3630/3265/92579/4893/2645/3551/207/5290/3643/5594/208/2475/7248/5573/7249/673/5604/5599/5595/8651/3667/5894/5295/5605/2932/5602/8660/867/6198/10000/5313/1978/9021/2308/6720/6517/2538/572/2885/10891/5837/2194/5293/1977/6464/3099/1399/5590/6654/3098/5140/3991	53
hsa05231	Choline metabolism in cancer	42/1516	98/8464	6.99118e-09	2.27732e-08	9.61788e-09	3845/3265/4893/7454/207/5290/1956/5594/208/2475/7248/3091/7249/1950/3725/5604/5159/2353/5599/5595/6667/5894/5295/5605/5880/5156/5602/6198/8526/6584/5879/10000/5578/1978/2885/1119/5155/5154/5335/5293/6654/5321	42
hsa04621	NOD-like receptor signaling pathway	65/1516	186/8464	1.51492e-08	4.88637e-08	2.06367e-08	3569/7124/846/3576/3553/4210/3716/7099/6347/7187/3551/148022/596/3606/6772/5594/3661/6352/3439/29110/8517/331/598/4790/1508/3725/114548/5599/5595/841/6773/1432/4792/834/64127/3456/9927/3320/5970/1147/5602/3454/2919/387/3665/7297/3440/4615/10059/820/7295/3455/5580/64170/7128/9051/340061/330/7189/2920/1536/9641/7186/10135/8772	65
hsa04931	Insulin resistance	44/1516	108/8464	1.98564e-08	6.34248e-08	2.67863e-08	3569/7124/3630/6774/92579/5781/5728/3551/207/5290/948/3643/208/2475/4846/7132/6513/4790/5599/1385/6514/4792/3667/183/5295/5970/2932/5602/8660/7376/6198/5465/10000/9021/2308/6720/6517/2538/10891/5837/5580/90993/5293/5590	44
hsa04215	Apoptosis - multiple species	20/1516	32/8464	2.57258e-08	8.13825e-08	3.43705e-08	581/596/836/331/7132/598/332/5599/841/842/54205/5602/10018/637/578/4804/840/330/8678/8772	20
hsa04622	RIG-I-like receptor signaling pathway	33/1516	71/8464	2.61022e-08	8.1787e-08	3.45413e-08	7124/3576/7187/3551/3661/3439/29110/8517/3627/4790/64135/5599/841/1432/4792/3456/5970/1147/5602/1654/3665/23586/3593/3440/9636/3592/340061/103/7189/9641/7186/4214/8772	33
hsa04024	cAMP signaling pathway	74/1516	225/8464	2.98574e-08	9.26705e-08	3.91378e-08	1080/6750/207/5290/5443/1387/5594/208/2641/2778/627/2033/51738/4790/3725/673/154/5604/1906/2353/4878/5599/5595/1385/6662/4852/4792/135/5894/7432/2735/1909/5295/5605/5880/7137/5970/5602/387/5727/5465/5879/6752/1392/10000/478/2740/1813/7409/779/2737/2904/572/2902/5020/2903/10257/116/153/775/2695/90993/4301/5293/477/776/818/3350/7253/64399/55811/4886/5140/3991	74
hsa04211	Longevity regulating pathway	38/1516	89/8464	4.11532e-08	1.26536e-07	5.34405e-08	7157/3845/3630/3265/4893/5468/581/207/5290/3479/6794/3643/208/2475/7248/7249/3480/4790/9370/1385/847/6648/3667/5295/5970/23411/8660/6198/10000/1978/2308/9365/10891/468/2309/90993/5293/1977	38
hsa01523	Antifolate resistance	19/1516	30/8464	4.24086e-08	1.29189e-07	5.45608e-08	3569/7124/3553/3551/4524/8517/7298/4790/4363/9429/1719/5970/1147/1244/6573/8714/10257/10057/2356	19
hsa05320	Autoimmune thyroid disease	27/1516	53/8464	4.34837e-08	1.31249e-07	5.54307e-08	3586/3565/3558/3106/3105/3123/355/1493/3439/3567/356/959/3119/958/3107/3002/5551/3117/3135/941/3440/940/3115/942/7173/7038/7253	27
hsa05120	Epithelial cell signaling in Helicobacter pylori infection	32/1516	70/8464	6.92663e-08	2.07169e-07	8.74943e-08	3576/5781/3551/1956/836/6352/8517/10312/4790/3725/3579/5599/6714/4233/1432/4792/5970/1147/5602/2919/3577/6868/998/5879/1839/4067/9020/7082/5335/2920/1445/5336	32
hsa04550	Signaling pathways regulating pluripotency of stem cells	52/1516	143/8464	9.71406e-08	2.87921e-07	1.21598e-07	3718/3845/6774/3717/3265/4089/1499/4893/3716/4609/2260/207/5290/3479/2261/5594/208/5080/3480/6929/324/5604/2247/2263/5595/1432/91/5894/5295/5605/4088/2932/3572/4087/3976/7471/9314/7476/10000/2264/4211/6657/2885/652/5460/648/7474/657/3670/5293/3175/93	52
hsa04672	Intestinal immune network for IgA production	25/1516	49/8464	1.32651e-07	3.89663e-07	1.64567e-07	3569/3586/7040/3565/3558/3123/7852/6387/3567/959/3119/958/23308/3600/3117/941/940/3676/3115/942/9020/10673/56477/10803/57379	25
hsa04213	Longevity regulating pathway - multiple species	29/1516	62/8464	1.5366e-07	4.47383e-07	1.88944e-07	3845/3630/3265/4893/207/5290/3479/3643/208/2475/6647/3480/847/6648/3667/5295/3065/23411/3170/8660/3303/6198/10000/2308/3066/2309/3312/5293/3304	29
hsa05332	Graft-versus-host disease	22/1516	42/8464	4.16175e-07	1.20107e-06	5.0725e-07	3569/7124/3553/3458/3558/3106/3105/3123/355/3552/356/3119/3107/3002/5551/3117/3135/941/940/3115/942/3811	22
hsa04623	Cytosolic DNA-sensing pathway	32/1516	75/8464	4.89871e-07	1.40146e-06	5.91881e-07	3569/3553/4210/3551/3606/836/3661/6352/3439/29110/8517/3627/4790/114548/841/4792/834/3456/5970/1147/90865/3665/23586/3440/6351/840/11277/340061/9533/103/9641/8772	32
hsa04520	Adherens junction	37/1516	93/8464	5.3813e-07	1.52625e-06	6.44584e-07	4089/1499/7454/2260/1956/1387/3643/5594/2064/2033/999/3480/7048/5595/6714/4233/7046/5880/4088/51176/60/387/6934/998/5879/6615/5777/2534/7082/1495/52/4301/1500/1003/1457/6591/71	37
hsa05415	Diabetic cardiomyopathy	65/1516	203/8464	6.19812e-07	1.74289e-06	7.36079e-07	1376/3630/7040/1636/5728/4318/2539/207/5290/948/3643/208/2475/4313/4846/6513/4790/1277/5972/7048/142/5599/7042/185/6667/1432/3667/183/7046/177/5295/1278/5880/4088/7137/5970/2932/5602/4087/1509/6390/6389/84701/5465/5879/10000/2597/5578/4720/7043/6517/4724/5580/4719/2936/6392/5293/4728/818/1536/5160/51079/4722/5590/374291	65
hsa05132	Salmonella infection	75/1516	249/8464	1.27268e-06	3.54841e-06	1.49861e-06	3569/7124/3265/3576/3553/1499/7099/4609/3551/581/207/5290/596/3606/836/5594/208/8517/5788/7132/7097/4790/929/3725/114548/5604/2353/5599/5595/841/8743/5294/1432/54205/4792/834/5894/5605/3320/5970/2316/1147/2317/5286/51176/60/5602/387/6934/302/998/5879/4615/8795/10000/2597/10381/79659/7846/7295/51626/54106/7100/1778/8797/1785/578/840/5293/330/7189/7186/71/51164/8772	75
hsa04934	Cushing syndrome	52/1516	155/8464	1.74173e-06	4.81538e-06	2.03369e-06	1029/4297/1499/595/4221/1956/5443/1026/1027/6770/1030/5594/2778/1019/673/324/5604/3949/5595/1385/5087/1021/185/6667/1031/5925/183/1017/5605/8913/2932/51176/6934/7471/8085/7476/1392/2767/1583/779/468/1589/7474/775/1586/1869/90993/776/949/818/2516/196	52
hsa05131	Shigellosis	74/1516	247/8464	1.87171e-06	5.1316e-06	2.16724e-06	7157/7124/3576/3553/472/7307/7099/3551/581/207/5290/1956/596/1437/3606/5594/208/2475/3661/6352/4193/29110/8517/7132/598/4790/718/929/3725/114548/10801/5599/5595/960/6714/3688/1432/54205/4792/834/8915/3456/3554/5295/5970/1147/2932/60/5602/387/6198/998/5879/4615/5747/10000/2308/7100/5580/2309/8878/340061/5335/5293/6233/7189/3099/1399/7186/71/3611/8678/5336/3098	74
hsa04145	Phagosome	51/1516	152/8464	2.17729e-06	5.88001e-06	2.48332e-06	715/7099/4353/3106/3105/3123/948/2212/4153/10312/7097/11151/718/929/3119/3107/3688/3684/3689/811/7037/7057/3690/60/6441/2214/30835/3117/3135/2215/2213/5879/1514/3115/1311/6891/6890/10381/4842/2209/79659/7846/3673/1778/3920/10332/653509/949/1536/71/4973	51
hsa04072	Phospholipase D signaling pathway	50/1516	148/8464	2.18043e-06	5.88001e-06	2.48332e-06	2147/3845/3815/3630/3265/3576/5781/4893/207/5290/1956/3643/5594/208/2475/7248/7249/2778/1950/4254/3579/5604/5159/5595/185/5294/183/5894/5295/5605/6850/5156/387/10555/3577/8526/10000/5578/551/2534/2885/5155/1785/5154/5335/5293/6464/6654/5336/5321	50
hsa05150	Staphylococcus aureus infection	36/1516	96/8464	3.96519e-06	1.06061e-05	4.47929e-06	716/715/5340/3586/3383/3123/2212/4153/3861/6403/3075/718/3119/3684/3689/3426/3683/3875/2214/3117/2215/3880/2213/1828/3115/2209/629/720/820/728/719/10747/3858/54474/1672/727	36
hsa04512	ECM-receptor interaction	34/1516	89/8464	4.53515e-06	1.19698e-05	5.05525e-06	3909/948/3918/7450/3914/1277/6696/960/2335/3688/1280/1278/7057/3690/3339/3674/3676/3691/1287/1311/2811/3908/3655/1605/1291/6382/1282/3673/7448/1293/5649/3371/1292/961	34
hsa04612	Antigen processing and presentation	31/1516	78/8464	4.54781e-06	1.19698e-05	5.05525e-06	7124/3458/3106/3105/3123/920/1508/3119/3107/925/1385/567/811/3320/4261/3309/3303/3117/3135/8625/1514/5993/3115/6891/6890/5994/3308/3811/3312/6892/3304	31
hsa05130	Pathogenic Escherichia coli infection	61/1516	197/8464	4.69079e-06	1.22482e-05	5.17281e-06	2147/3569/7124/3576/3553/5781/7099/25/3551/581/3606/836/355/2212/4629/5594/8517/7132/356/4790/3725/114548/2353/5599/5595/841/6714/842/8743/3688/1432/54205/4792/834/3554/5970/1147/60/5602/387/998/5879/4615/4627/8795/2597/10381/5777/7846/2534/7100/8797/7082/578/840/1364/7430/7189/7186/71/8772	61
hsa04979	Cholesterol metabolism	23/1516	51/8464	6.41783e-06	1.66257e-05	7.02158e-06	348/4023/948/6770/344/3949/338/335/4864/8647/3990/10577/255738/4018/19/3931/3988/350/345/949/4036/64240/1071	23
hsa04152	AMPK signaling pathway	42/1516	121/8464	6.48985e-06	1.66809e-05	7.0449e-06	1080/3630/92579/5468/3172/595/207/5290/3952/948/3479/6794/3643/208/2475/7248/7249/3480/9370/1385/3953/3667/5295/23411/890/8660/6198/3156/10000/1978/2308/6720/6517/2538/10891/8900/2309/2194/90993/5293/1994/3991	42
hsa04613	Neutrophil extracellular trap formation	59/1516	191/8464	7.2795e-06	1.85655e-05	7.84083e-06	1991/7099/4353/207/5290/2212/5594/208/2475/7450/6403/7097/4790/718/3146/5604/5595/6714/1378/1432/3684/834/3689/5894/8337/177/5295/5605/5880/5970/6850/9734/3065/3690/3683/60/1511/2214/2215/2243/3674/5879/51284/10000/5578/2811/2209/820/3066/2244/728/10013/5335/5293/9759/727/1536/71/5336	59
hsa04928	Parathyroid hormone synthesis, secretion and action	38/1516	106/8464	7.50354e-06	1.89897e-05	8.01998e-06	846/2260/1956/596/1026/5594/2778/673/7421/5604/2353/5595/1385/6667/5894/6256/5744/860/387/632/4041/5578/2767/1839/8600/6569/5741/2625/8074/4208/9365/1958/468/4323/5745/1594/90993/4322	38
hsa02010	ABC transporters	21/1516	45/8464	8.35233e-06	2.09765e-05	8.85904e-06	1080/6833/24/5243/4363/5244/9429/21/8647/1244/8714/6891/6890/215/368/19/10257/10057/1672/64240/22	21
hsa04350	TGF-beta signaling pathway	38/1516	108/8464	1.23713e-05	3.08346e-05	1.30225e-05	7124/3458/7040/4089/4609/3077/1387/1030/5594/2200/2033/7048/5595/7042/7018/6667/91/654/7046/4088/7037/3065/7057/57817/4087/387/6198/650/1634/7043/3066/652/4092/657/25942/9611/4052/93	38
hsa04929	GnRH secretion	26/1516	64/8464	1.66632e-05	4.12194e-05	1.74083e-05	3845/3265/4893/3767/207/5290/5594/208/5604/6696/5595/5894/5295/5605/8913/10000/5578/2767/3783/779/3763/775/5293/2100/776/3762	26
hsa05010	Alzheimer disease	101/1516	384/8464	1.82694e-05	4.48554e-05	1.89439e-05	3845/3569/7124/3630/3265/3553/1499/4893/348/4023/3551/207/5290/4843/836/355/3643/5594/208/2475/5743/3552/8517/7132/4790/673/4311/1435/9451/324/5604/5599/5595/841/842/54205/3667/5894/177/5295/5605/5970/1147/2932/5602/8660/4137/351/6390/6389/6868/84701/7471/5530/7476/4041/10000/2597/10381/4720/4842/5688/7846/779/22943/2904/5610/572/637/2902/4724/468/6622/7474/55630/4719/840/6392/2903/5663/50507/775…	101
hsa05310	Asthma	16/1516	31/8464	2.06208e-05	5.02537e-05	2.12238e-05	7124/3586/3565/3123/3596/3562/3567/959/3119/958/6037/6356/3578/3117/3115/8288	16
hsa04923	Regulation of lipolysis in adipocytes	24/1516	58/8464	2.43004e-05	5.87855e-05	2.4827e-05	3630/207/5290/3643/208/5743/2778/154/4878/4852/3667/5295/8660/5742/10000/57104/5592/153/5293/155/7253/4886/5140/3991	24
hsa05410	Hypertrophic cardiomyopathy	32/1516	90/8464	4.66001e-05	0.000111908	4.72625e-05	3569/7124/7040/1636/4000/3479/1906/4625/7042/3688/7273/1756/183/7137/3690/60/7139/3674/3676/3691/7043/3908/3655/2010/1605/779/3673/1674/775/776/71/70	32
hsa04972	Pancreatic secretion	35/1516	102/8464	4.93169e-05	0.000117574	4.96554e-05	5644/1080/1357/5645/5406/1056/885/6343/2778/5320/1360/23436/5319/886/760/3784/387/279/5879/952/5646/478/5578/6344/3778/5407/1358/63036/8671/477/1504/22802/5408/280/51032	35
hsa04810	Regulation of actin cytoskeleton	65/1516	229/8464	5.17835e-05	0.000122567	5.17639e-05	2147/3845/3630/3265/4893/2260/207/5290/1956/7852/2261/4629/5594/208/6387/1950/673/324/5604/5159/2247/2263/5595/2335/6714/3688/3827/3684/3689/5894/5295/5605/5880/5156/3690/2934/3683/60/387/998/3674/5879/3676/3691/4627/5747/10000/4638/2264/2252/3655/7409/3673/2246/8074/5155/5154/5293/7430/727/2255/1399/71/6654/1133	65
hsa04020	Calcium signaling pathway	70/1516	253/8464	6.61232e-05	0.00015456	6.52757e-05	7422/2260/1956/4843/7852/2261/2064/2778/6261/4846/1950/3082/2321/5979/154/5159/2247/2263/2065/3791/4233/185/135/4914/1909/8913/2668/5156/4915/886/4803/7039/773/5530/952/7424/5578/2767/3356/4842/4638/2264/887/2252/779/4485/2904/2324/2246/2902/8074/1910/4486/5155/5154/2903/4916/153/775/5335/776/155/818/2255/2066/4923/80271/1139/5336/1133	70
hsa03450	Non-homologous end-joining	9/1516	13/8464	6.624e-05	0.00015456	6.52757e-05	5591/3981/79840/7518/1791/10111/4361/2547/7520	9
hsa04071	Sphingolipid signaling pathway	39/1516	121/8464	9.1247e-05	0.00021141	8.92854e-05	7157/3845/7124/3265/4893/5728/581/207/5290/596/5594/208/4846/7132/4790/4363/5604/5599/5595/3827/1432/5894/5295/5605/5880/5970/5602/6609/387/1509/5879/10000/5578/2534/637/10558/5293/7186/5590	39
hsa04976	Bile secretion	31/1516	89/8464	9.51245e-05	0.000218853	9.24287e-05	1080/5243/6343/2778/6513/5244/3949/9429/6550/1576/6256/2052/760/8647/1244/8714/54658/3156/478/6344/9971/361/10599/10257/8671/477/8431/949/64240/54577/358	31
hsa04912	GnRH signaling pathway	32/1516	93/8464	9.64314e-05	0.000220319	9.30478e-05	3845/3265/4893/1956/5594/2778/4313/3725/5604/5599/5595/6714/1432/5894/5605/5602/998/5578/2767/1839/779/2885/1958/468/5580/4323/775/776/818/6654/4214/5321	32
hsa04666	Fc gamma R-mediated phagocytosis	33/1516	97/8464	9.71092e-05	0.000220337	9.30556e-05	7454/207/5290/2212/5594/208/5788/5604/8398/5595/5894/5295/5880/6850/2934/2214/6198/2215/998/2213/5879/10000/5578/2209/4067/7409/5580/1785/5335/5293/1399/5336/5321	33
hsa04670	Leukocyte transendothelial migration	37/1516	114/8464	0.000116471	0.000262459	0.000110845	1499/5781/3383/4318/5290/7852/4313/6387/7412/3688/1432/3684/3689/5295/5880/3683/60/387/5175/998/5879/3676/5747/5578/7409/7070/1495/5335/1364/4301/5293/7430/1500/1536/1003/71/5336	37
hsa04140	Autophagy - animal	43/1516	141/8464	0.000169497	0.00037935	0.000160212	3845/3630/3265/4893/5728/207/5290/596/6794/5594/208/2475/7248/3091/29110/7249/598/3480/1508/9451/3146/5604/5599/5595/3667/5894/5295/5605/5602/8660/1509/6198/1514/10000/81671/572/8837/3920/5580/8878/5293/7189/8678	43
hsa04725	Cholinergic synapse	36/1516	113/8464	0.000217481	0.000483455	0.000204179	3845/3717/3265/4893/207/5290/596/5594/208/2782/5604/2353/5595/1385/5294/5295/3784/3785/773/10000/5578/2767/43/779/2534/2775/1103/468/3763/775/90993/5293/776/818/1139/1133	36
hsa05022	Pathways of neurodegeneration - multiple diseases	115/1516	476/8464	0.000252313	0.000557121	0.00023529	3845/3569/7124/3265/3553/1499/4893/581/596/4843/836/355/5594/2475/5743/29110/6647/3552/6261/627/7132/598/356/4790/673/1435/9451/324/5604/5599/5595/841/842/847/1432/54205/9927/5894/177/5605/5970/2932/5602/6804/3309/7133/4137/351/4747/6390/6389/9896/84701/5879/1616/7471/5530/7476/4041/5578/10381/4720/4842/5688/5071/7846/6531/779/22943/2904/572/637/2902/4724/468/6622/7415/7317/7474/578/4719/11315/84…	115
hsa04110	Cell cycle	46/1516	157/8464	0.00028609	0.000623336	0.000263255	7157/1029/7040/4089/5591/472/4609/11200/25/595/1026/1027/1387/1030/4193/2033/1019/7042/1021/894/1031/1028/5925/546/1017/4088/2932/3065/890/4087/5111/1111/5885/5347/896/891/983/7043/3066/701/9126/8900/699/1869/545/1647	46
hsa04514	Cell adhesion molecules	46/1516	157/8464	0.00028609	0.000623336	0.000263255	3383/3106/3105/3123/920/1493/5788/947/999/6403/959/3119/958/3107/925/6401/4359/7412/3688/29126/23308/3684/4684/3689/5133/6402/3683/3117/3135/5175/941/9378/940/3676/1000/3897/3115/942/3655/6382/23705/914/933/4099/1364/1003	46
hsa04911	Insulin secretion	29/1516	86/8464	0.000299169	0.000643859	0.000271923	3630/3651/6833/3767/2645/885/2641/2778/6513/1385/6514/886/6804/478/5578/2767/2740/3778/3783/779/468/6616/116/775/2695/90993/477/776/818	29
hsa04960	Aldosterone-regulated sodium reabsorption	16/1516	37/8464	0.000299424	0.000643859	0.000271923	3845/3630/5290/3479/3643/5594/5595/4306/3667/5295/6337/478/5578/6338/5293/477	16
hsa05217	Basal cell carcinoma	23/1516	63/8464	0.000339818	0.000725976	0.000306603	7157/1499/581/1026/324/2735/2932/6469/51176/6934/5727/7471/650/7476/2736/2737/652/6608/7474/578/1647/64399/51684	23
hsa04611	Platelet activation	38/1516	124/8464	0.000355918	0.000755465	0.000319057	2147/207/5290/2212/5594/208/7450/2778/4846/1277/5595/6714/3688/5294/1432/5295/1278/6850/3690/60/387/2243/3674/5742/695/10000/2811/4638/4067/2534/2244/3673/5592/5293/71/5590/5336/5321	38
hsa04730	Long-term depression	22/1516	60/8464	0.000423598	0.000893358	0.000377294	3845/3265/4893/3479/5594/2778/6261/3480/673/5604/5595/5894/5605/773/1392/5578/2767/4842/4067/5592/2775/5321	22
hsa05414	Dilated cardiomyopathy	31/1516	96/8464	0.000447328	0.000937394	0.000395892	7124/7040/4000/3479/2778/4625/7042/3688/7273/1756/183/7137/3690/60/7139/3674/3676/3691/7043/3908/3655/2010/1605/779/3673/1674/153/775/776/71/70	31
hsa04540	Gap junction	29/1516	88/8464	0.000463212	0.000964537	0.000407355	3845/3265/4893/1956/5594/2778/1950/5604/5159/5595/6714/5894/5605/5156/5578/2767/10381/983/3356/2697/1813/7846/2885/5592/7082/5155/5154/153/6654	29
hsa04371	Apelin signaling pathway	41/1516	139/8464	0.000514869	0.00106536	0.000449936	3845/3265/4089/4893/595/207/4843/5594/208/2475/5054/2782/6261/4846/999/5327/5604/6696/5595/4854/185/5294/5894/7046/5605/4088/4087/6198/182/1490/10000/4842/4638/4208/10891/1958/9759/55811/8678/5140/3991	41
hsa05412	Arrhythmogenic right ventricular cardiomyopathy	26/1516	77/8464	0.000589277	0.0012117	0.000511741	1499/4000/3688/1756/1832/3690/51176/60/6934/3674/3676/3691/1000/3728/3908/2697/3655/2010/1605/779/3673/1674/1495/775/776/71	26
hsa00531	Glycosaminoglycan degradation	10/1516	19/8464	0.000631687	0.00129084	0.000545163	3423/4669/3425/2990/3073/10855/411/6448/2720/2588	10
hsa04974	Protein digestion and absorption	32/1516	103/8464	0.000777413	0.00157882	0.000666787	5644/1357/5645/59272/4311/1277/1360/23436/6550/1280/2006/1278/3784/1803/80781/5646/1287/478/1289/3783/1291/1282/1293/1308/1301/1358/63036/477/1504/1292/9056/51032	32
hsa04150	mTOR signaling pathway	44/1516	156/8464	0.00093049	0.00187811	0.000793185	3845/7124/3630/3265/4893/5728/3551/207/5290/23175/3479/6794/3643/5594/208/2475/7248/7249/7132/3480/673/5604/5595/3667/5894/5295/5605/1147/2932/387/6198/7471/7476/4041/10000/5578/1978/2885/7474/5293/1977/6654/9681/10542	44
hsa04390	Hippo signaling pathway	44/1516	157/8464	0.00107377	0.00215408	0.000909739	7040/4089/1499/4609/595/5054/999/7048/324/332/7042/894/654/3689/7046/7161/4088/2932/51176/60/4087/6934/174/896/7471/650/1490/7476/7043/2736/6657/2246/652/4771/4092/374/7474/10413/657/1495/330/6591/71/5590	44
hsa04137	Mitophagy - animal	24/1516	72/8464	0.00115967	0.00231074	0.000975899	7157/3845/3265/4893/3091/29110/598/3725/9451/5599/6714/6667/9927/5970/5602/5071/468/2309/8878/1869/6233/1457/4286/8678	24
hsa04916	Melanogenesis	31/1516	101/8464	0.0011659	0.00231074	0.000975899	3845/3815/3265/1499/4893/5443/1387/5594/2778/2033/4254/5604/1906/5595/1385/5894/5605/2932/51176/6934/7471/7476/5578/2775/1910/4157/7474/7299/90993/818/4286	31
hsa04973	Carbohydrate digestion and absorption	17/1516	47/8464	0.00220525	0.00434448	0.00183481	92579/207/5290/208/6514/5295/2542/279/10000/478/2538/5293/477/776/3099/3098/280	17
hsa03460	Fanconi anemia pathway	19/1516	55/8464	0.00230573	0.00451538	0.00190699	675/672/79728/2189/2072/83990/2178/4292/2177/5888/5395/2175/2176/641/2067/3280/545/84126/55215	19
hsa00220	Arginine biosynthesis	10/1516	22/8464	0.00262864	0.00511729	0.0021612	2875/4843/4846/445/5009/4842/2746/383/162417/2752	10
hsa04924	Renin secretion	22/1516	69/8464	0.00343579	0.00664927	0.0028082	1636/2778/1508/154/5972/1906/4878/1385/185/183/1909/5530/3778/779/116/153/775/776/155/22802/358/5140	22
hsa04927	Cortisol synthesis and secretion	21/1516	65/8464	0.00352819	0.00678816	0.00286686	5443/6770/2778/3949/1385/5087/185/6667/183/8913/2767/1583/779/468/1589/775/1586/90993/776/949/2516	21
hsa04914	Progesterone-mediated oocyte maturation	29/1516	102/8464	0.00572368	0.0109482	0.00462378	3845/3630/207/5290/3479/5594/208/3480/673/5604/5599/5595/1432/5894/5295/1017/3320/5602/890/6790/5347/10000/891/983/5241/8900/699/5293/5140	29
hsa04913	Ovarian steroidogenesis	17/1516	51/8464	0.00581473	0.0110024	0.00464666	3630/6770/3479/3643/5743/2778/3480/240/3949/654/1543/1583/1545/1586/949/1588/5321	17
hsa04975	Fat digestion and absorption	15/1516	43/8464	0.00581889	0.0110024	0.00464666	5406/1056/948/1208/5320/338/335/5319/10555/19/5407/949/64240/2168/5408	15
hsa05100	Bacterial invasion of epithelial cells	23/1516	77/8464	0.00690654	0.0129843	0.00548369	1499/5290/999/857/10801/2335/6714/4233/3688/5295/60/387/867/998/5879/5747/1785/1495/5293/6464/1399/71/3611	23
hsa05031	Amphetamine addiction	21/1516	69/8464	0.00762265	0.0142492	0.00601788	2778/3725/2353/1385/7054/3065/23411/6804/5530/5578/6531/3066/2904/2902/468/2903/775/90993/776/818/4128	21
hsa05030	Cocaine addiction	16/1516	49/8464	0.00913946	0.016988	0.0071746	2778/627/4790/3725/1385/5970/7054/1813/6531/2904/2902/468/2903/90993/4128/1020	16
hsa04726	Serotonergic synapse	31/1516	115/8464	0.0100526	0.0185803	0.00784706	3845/3265/4893/836/5594/5743/2782/2778/673/5604/240/5595/5894/6532/1557/351/1565/5742/773/5578/3356/1559/779/2775/3763/775/776/3762/4128/3350/5321	31
hsa04022	cGMP-PKG signaling pathway	42/1516	167/8464	0.011251	0.0204313	0.00862879	3630/207/3643/5594/208/4846/4879/154/5604/4625/4878/5595/1385/185/3827/5294/3667/5894/1909/5605/8660/387/2626/5530/10000/478/2767/3778/4638/779/572/5592/4208/468/1910/153/775/90993/477/776/155/5140	42
hsa00983	Drug metabolism - other enzymes	23/1516	80/8464	0.0112848	0.0204313	0.00862879	4353/2944/2950/1806/2952/1571/1576/7172/2990/10/54658/978/3251/1890/2947/7498/7084/4830/4257/6240/50484/3614/54577	23
hsa05020	Prion disease	64/1516	273/8464	0.0112941	0.0204313	0.00862879	3569/7124/3553/4851/581/5290/836/5594/6352/6647/3552/6261/857/9451/5599/5595/1385/842/1432/54205/4684/5295/5880/2932/5602/3309/3303/6390/6389/84701/5879/5530/10381/4720/5688/7846/779/2534/2904/572/2902/4724/1958/468/5580/3312/4719/6392/2903/775/90993/5293/1649/727/4728/776/5702/5692/1536/3304/1457/51079/4722/374291	64
hsa04080	Neuroactive ligand-receptor interaction	83/1516	367/8464	0.0113024	0.0204313	0.00862879	5644/2147/5340/5645/6750/885/3952/5443/6343/2641/5539/51738/5697/718/796/154/1906/4160/3953/185/3827/4852/135/183/3375/7432/1909/2688/2908/886/1511/5617/2150/2922/4922/133/6752/2690/1392/5646/551/3356/2691/6344/2642/2740/887/1813/5741/4295/4988/2904/2902/5540/186/5020/1910/728/51083/4157/1268/3060/5745/719/6863/7442/2903/116/153/2695/1241/727/155/2692/3350/4923/7253/5179/1139/4889/4886/7349/1133	83
hsa04614	Renin-angiotensin system	9/1516	23/8464	0.0136271	0.024499	0.0103467	1636/59272/4311/5972/185/290/183/1511/186	9
hsa04270	Vascular smooth muscle contraction	34/1516	134/8464	0.0184974	0.0330741	0.0139683	4629/5594/2778/4879/796/673/5604/1906/4878/8398/5595/5320/185/135/183/5894/1909/5605/5319/387/133/4627/5578/2767/551/3778/4638/779/5592/5580/775/776/72/5321	34
hsa04720	Long-term potentiation	19/1516	67/8464	0.0231949	0.0412494	0.0174209	3845/3265/4893/1387/5594/2033/673/5604/5595/5894/5605/5530/5578/2904/2902/468/2903/775/818	19
hsa04142	Lysosome	33/1516	132/8464	0.0247138	0.0437141	0.0184619	3423/26503/10312/1508/2629/4669/4864/3425/6609/1511/4758/1509/2990/2548/1201/1514/10577/6556/3073/410/3482/3920/411/6448/2720/2581/3988/2717/4125/5660/9179/1497/2588	33
