# Supplementary material for: Material basis and molecular mechanisms of Chaihuang Qingyi Huoxue Granule in the treatment of acute pancreatitis based on network pharmacology and molecular docking-based strategy
Source: Front Immunol. 2024 May 3;15:1353695. doi: 10.3389/fimmu.2024.1353695 (PMC11099290; doi:10.3389/fimmu.2024.1353695)
Supplement: Supplementary file 2 [file DataSheet_3.zip › Figures+Tables/Fig.3/Fig.3.(B)GO/Table S3-GO.xlsx]

## Sheet: Table S3-GO
ID	Description	GeneRatio	BgRatio	pvalue	p.adjust	qvalue	geneID	Count
GO:1903231	mRNA binding involved in posttranscriptional gene silencing	121/1901	267/18432	1.60036e-49	1.59393e-46	1.03114e-46	406910/406991/406913/406947/407008/407006/406978/406992/407007/407010/406938/406971/406976/494336/619552/406949/406948/407042/406911/406903/406986/407055/406885/407053/407040/574452/406935/406950/406954/407041/406957/574411/406952/407029/407018/442904/406920/574413/407004/406884/406934/406899/406940/442907/406914/574456/406919/406996/406987/406975/406902/494332/407037/406931/442892/406915/406887/…	121
GO:0030371	translation repressor activity	127/1901	293/18432	2.79882e-49	1.59393e-46	1.03114e-46	406910/406991/406913/406947/407008/407006/406978/406992/407007/407010/406938/406971/406976/494336/619552/406949/406948/407042/406911/406903/406986/407055/406885/407053/407040/5914/574452/406935/406950/406954/407041/406957/574411/5813/406952/407029/407018/442904/406920/574413/407004/406884/406934/406899/406940/442907/406914/574456/406919/406996/406987/406975/406902/494332/407037/406931/442892/4069…	127
GO:0030546	receptor activator activity	169/1901	498/18432	1.29517e-47	4.91732e-45	3.18112e-45	2147/3569/7124/3630/3586/3576/3553/3458/7040/7422/3565/3558/6347/1440/6750/885/3557/1956/3952/5443/3596/6343/3605/4282/1437/3606/3479/3481/2641/6352/3562/5539/3439/3552/2200/3627/627/6387/1950/3567/3082/7276/51738/356/5967/5697/4254/4879/796/3574/9370/959/1435/2056/7076/7066/3146/1906/2247/6696/4878/2520/7042/335/56729/3958/8743/6356/3600/4852/4049/654/183/3456/5228/3375/7432/4982/6348/2688/9518/…	169
GO:0048018	receptor ligand activity	166/1901	491/18432	1.61579e-46	4.60096e-44	2.97645e-44	2147/3569/7124/3630/3586/3576/3553/3458/7040/7422/3565/3558/6347/1440/6750/885/3557/3952/5443/3596/6343/3605/4282/1437/3606/3479/3481/2641/6352/3562/5539/3439/3552/2200/3627/627/6387/1950/3567/3082/7276/51738/356/5967/5697/4254/4879/796/3574/9370/959/1435/2056/7076/7066/3146/1906/2247/6696/4878/2520/7042/335/56729/3958/8743/6356/3600/4852/4049/654/183/3456/5228/3375/7432/4982/6348/2688/9518/2668/…	166
GO:0005126	cytokine receptor binding	115/1901	273/18432	3.62693e-43	8.26214e-41	5.34495e-41	3718/3569/7124/3586/3717/3576/3553/3458/7040/7422/3716/3565/3558/6347/1440/7187/3557/3596/4282/1437/3606/6772/836/6352/3562/3439/3552/3627/627/6387/3567/356/4254/3574/2022/959/1435/2056/7048/8565/3570/841/7042/8743/8567/6356/3600/4049/4914/3456/5228/7046/5295/6348/2688/4088/6850/3572/3690/90865/4803/2919/5617/4087/3578/3976/6868/7297/3593/3440/5196/4283/4615/7424/26525/7043/8600/3589/7032/10763/5…	115
GO:0045182	translation regulator activity	138/1901	407/18432	7.08193e-39	1.34439e-36	8.69711e-37	406910/406991/406913/406947/407008/407006/406978/406992/407007/407010/406938/406971/406976/494336/619552/406949/406948/407042/406911/406903/406986/407055/406885/407053/407040/5914/574452/406935/406950/406954/407041/406957/574411/5813/406952/407029/407018/442904/406920/574413/407004/406884/406934/406899/406940/442907/406914/574456/406919/406996/406987/406975/406902/494332/407037/406931/442892/4069…	138
GO:0019838	growth factor binding	67/1901	132/18432	1.21065e-31	1.9699e-29	1.27436e-29	2322/3561/10456/2260/3557/1956/948/2261/3643/3559/2064/2321/3480/2022/1277/7048/5159/2263/3570/8425/2065/3791/3486/91/3560/4914/1280/3554/7046/1278/5156/7057/3572/3690/4915/8829/6223/5045/1490/3691/2690/3485/6331/26525/7043/1289/2264/3655/3484/1291/1282/2324/3482/9365/5155/4804/5154/4916/1969/6464/2/4036/5654/2692/3587/4052/93	67
GO:0005125	cytokine activity	90/1901	237/18432	7.19402e-30	1.02425e-27	6.62607e-28	3569/7124/3586/3576/3553/3458/7040/7422/3565/3558/6347/1440/3557/3596/3605/4282/1437/3606/6352/3562/3439/3552/3627/6387/3567/356/4254/3574/9370/959/1435/2056/7076/7066/3146/1906/2247/6696/7042/8743/6356/3600/4049/654/3456/4982/6348/9518/90865/2919/3578/3976/3593/3440/7471/650/5196/4283/7476/26525/7043/8600/3589/3084/6361/652/6351/50616/59067/3592/374/10673/112744/2821/7474/5473/6364/85480/56477/7…	90
GO:0140297	NA	136/1901	476/18432	1.52864e-29	1.93458e-27	1.25152e-27	7157/1050/2322/1029/4869/4683/6774/2624/1788/4089/5591/1499/2623/4609/7428/64324/5468/3172/6777/5813/596/6886/171023/1387/6772/2627/7466/54880/4760/3091/50943/862/2033/947/3725/114548/5932/6929/27086/3146/7421/142/2353/2099/1385/6714/6662/5087/6667/1432/4792/23019/8915/5925/811/1051/7161/4088/367/4261/5970/6256/3315/7528/2316/9734/2932/3065/860/4005/23411/51176/60/4087/4780/5111/6934/7376/6688/65…	136
GO:0061629	RNA polymerase II sequence-specific DNA-binding transcription factor binding	110/1901	350/18432	6.65081e-28	7.57527e-26	4.9006e-26	7157/1050/2322/1029/4869/6774/2624/1788/4089/5591/1499/2623/64324/5468/3172/6777/6886/171023/1387/6772/2627/4760/3091/50943/2033/947/3725/5932/6929/27086/3146/7421/142/2353/2099/1385/6714/6667/1432/4792/23019/8915/5925/811/1051/7161/4088/367/5970/6256/3315/9734/2932/3065/4005/23411/51176/60/4087/4780/5111/6934/7376/6688/6598/5465/1616/2626/9314/8202/9612/6597/3280/8289/6789/3066/23081/81857/3516/…	110
GO:0019955	cytokine binding	63/1901	144/18432	2.96648e-25	3.07165e-23	1.98711e-23	1441/1991/3815/3561/10456/3557/948/920/7852/3559/1235/7132/1234/2022/3579/7048/3146/2247/3570/8425/3953/3688/3560/3554/1436/7046/7057/3572/3690/8829/3454/7133/3577/2833/3593/3676/2690/1311/26525/7043/8809/3459/1236/2532/10068/3563/3594/1524/3592/149233/112744/11315/3604/657/1230/729230/1232/2/7186/10803/3587/4052/9173	63
GO:0070851	growth factor receptor binding	59/1901	140/18432	1.01462e-22	9.63041e-21	6.23011e-21	3569/3586/3717/3553/7422/3565/3558/1440/3557/1437/3562/3552/1950/3567/3574/5159/2247/3570/6714/5228/3554/2668/5156/3572/3690/3578/351/7039/6868/3593/4615/7424/26525/1839/4067/2252/3589/2534/54106/7100/2246/2885/2625/8074/9365/3594/59067/3592/149233/374/5155/5154/5663/85480/10188/6464/2255/2066/1003	59
GO:0003730	mRNA 3'-UTR binding	80/1901	238/18432	1.11062e-22	9.7307e-21	6.29498e-21	7157/406910/406991/406913/406947/407008/407010/406938/406971/406976/494336/619552/406949/406948/407042/406903/407053/407040/406935/406950/406954/407041/574411/406952/407029/407018/442904/406920/406934/406899/442907/406914/574456/406919/406987/406975/406902/406931/442892/406915/406982/407012/406955/406988/407021/407033/442893/442901/406939/406943/442900/406937/406924/442919/100126333/406968/407035…	80
GO:0008083	growth factor activity	62/1901	162/18432	3.56047e-21	2.89669e-19	1.87393e-19	2147/3569/3586/7040/7422/3565/3558/1440/1437/3479/3481/3562/627/6387/1950/3567/3082/5967/4254/3574/1435/7076/7066/2247/7042/654/183/5228/2688/9518/2668/51816/4803/2919/3578/7039/3976/182/3593/650/1490/7424/7043/1839/1890/2252/3589/22943/3084/2246/8074/652/3592/374/7031/2821/5155/5154/5473/649/2255/10220	62
GO:0004713	protein tyrosine kinase activity	56/1901	138/18432	1.10191e-20	8.3672e-19	5.41291e-19	3718/2322/3815/3717/3716/25/2260/1956/3932/613/2261/3643/2064/7010/2321/5979/3480/5604/5159/2263/3791/6714/4233/7273/4914/1436/640/5605/6850/5156/4915/8829/57410/7297/695/5747/5315/2264/558/4067/2534/2324/5610/3482/1119/1859/4486/5580/4916/4750/1969/238/10188/4593/2066/1445	56
GO:0001221	transcription cofactor binding	49/1901	109/18432	1.44513e-20	1.02875e-18	6.65521e-19	7015/2624/4089/1499/2623/4609/5468/5914/1387/6772/2627/7704/3091/2033/5080/2353/2099/5087/6667/2146/4088/367/5970/6256/3065/4005/10664/51176/864/4780/2023/5465/6597/3280/604/5241/2494/23512/6720/81857/2625/3159/9971/2309/10013/7291/2034/2516/196	49
GO:0044389	ubiquitin-like protein ligase binding	90/1901	318/18432	1.34105e-19	8.98503e-18	5.8126e-18	7157/672/3716/11200/5371/7187/1956/5243/596/1026/7852/6772/7466/4193/3091/5573/8517/5080/3725/958/324/4160/841/2065/6773/4792/91/55294/8915/5925/9927/811/26191/1051/3320/4088/5970/2932/875/2272/3309/4087/7133/3329/3303/6790/6125/23586/1616/9636/6331/3757/891/4720/2308/6135/5071/4067/10059/1191/10273/637/10891/4092/4157/5460/7415/55135/2821/3312/1959/4804/10013/8878/5798/340061/6233/22926/7189/101…	90
GO:0001664	G protein-coupled receptor binding	84/1901	289/18432	3.62445e-19	2.29347e-17	1.48369e-17	3717/3576/1636/3716/3558/6347/5443/6343/6772/2641/6352/5539/2778/3627/6387/51738/5697/718/796/1906/8565/4878/185/6356/4852/135/183/6348/6288/2316/51816/2919/3303/4653/4922/133/5727/7297/7471/3691/5196/4283/7476/478/2767/551/2691/5071/887/7032/5741/4295/10763/2534/10273/6361/5020/6351/2775/1524/1910/51083/3060/7474/1785/3312/6863/5473/729230/6364/116/153/2695/56477/1672/727/6367/2920/155/3304/6374…	84
GO:0005179	hormone activity	50/1901	122/18432	7.77271e-19	4.65953e-17	3.01435e-17	3630/6750/885/3952/5443/6343/3479/3481/2641/5539/2200/7276/51738/5697/4879/796/9370/2056/7066/1906/4878/2520/56729/4852/183/3375/7432/2688/5744/57817/5617/2922/4922/133/723961/1392/551/2691/5741/4295/9365/7038/5020/51083/3060/116/2695/5179/1314/7349	50
GO:0031625	ubiquitin protein ligase binding	85/1901	299/18432	1.03304e-18	5.88318e-17	3.80595e-17	7157/672/3716/11200/5371/7187/1956/5243/596/1026/7852/7466/4193/3091/5573/8517/5080/3725/958/324/4160/841/2065/4792/91/55294/8915/5925/9927/811/26191/3320/4088/5970/2932/875/2272/3309/4087/7133/3329/3303/6790/6125/23586/1616/9636/6331/3757/4720/2308/6135/5071/4067/10059/1191/10273/637/10891/4092/4157/5460/7415/55135/2821/3312/1959/4804/10013/8878/340061/6233/22926/7189/10188/3304/9641/7186/7345/7…	85
GO:0005539	glycosaminoglycan binding	72/1901	237/18432	9.06723e-18	4.91789e-16	3.18148e-16	2147/1991/3576/7422/348/4023/4353/2260/1056/5068/3918/2200/5788/3627/6403/7097/3075/462/5967/2022/114548/7048/2247/2263/8425/960/338/2335/3827/64127/5228/6288/4057/6469/7057/8829/6402/116519/51816/1511/351/5045/3990/5727/1490/5196/10631/283/1634/1311/5968/633/1289/1839/2264/2252/2246/7448/5048/4018/652/6448/1301/9289/350/238/2160/26/30008/2255/3098/84659	72
GO:0019199	transmembrane receptor protein kinase activity	38/1901	79/18432	1.6751e-17	8.67247e-16	5.61039e-16	2322/3815/2260/1956/2261/3643/2064/7010/2321/5979/3480/2022/7048/5159/2263/8425/3791/4233/91/4914/1436/7046/5156/4915/8829/2264/558/2324/3482/4486/657/4916/1969/238/4593/2066/4052/93	38
GO:0002020	protease binding	52/1901	139/18432	1.76757e-17	8.75333e-16	5.6627e-16	7157/7124/1991/3815/675/3630/5728/5265/596/4282/836/2152/5054/7450/5428/462/1277/7076/3949/2335/3688/7273/1471/8915/3554/1278/2932/3690/4915/6402/1511/5045/2150/7077/302/1803/940/4155/5345/1311/5071/6531/8837/8797/7415/11315/7078/7128/5660/2/374291/8772	52
GO:0033218	amide binding	101/1901	408/18432	2.46956e-17	1.17201e-15	7.58198e-16	348/7099/8021/5468/6729/3106/3105/3123/948/3643/2944/7097/3480/7298/929/4311/154/3119/4928/3949/3107/3030/4160/7042/335/3953/290/847/3684/4792/1471/1719/64127/25974/3689/3375/811/177/5295/3929/5970/6256/886/6573/3339/5045/30835/3117/3135/6198/2213/5091/6752/2289/773/2690/5530/3115/283/478/6891/6890/10381/6344/2642/2740/2947/887/43/28976/1191/4988/2904/3673/2902/2639/5095/1910/5745/10332/37/2194/2…	101
GO:0042277	peptide binding	85/1901	330/18432	7.17356e-16	3.26828e-14	2.11431e-14	348/7099/8021/5468/6729/3106/3105/3123/948/3643/2944/7097/3480/929/4311/154/3119/4928/3949/3107/4160/7042/335/3953/290/847/3684/4792/1471/64127/25974/3689/3375/811/177/5295/3929/5970/6256/886/3339/5045/30835/3117/3135/6198/2213/6752/773/2690/5530/3115/283/478/6891/6890/10381/6344/2642/2740/2947/887/43/1191/4988/2904/3673/2902/1910/5745/10332/23394/4804/5830/2903/590/6892/5479/949/2692/1139/8301/4…	85
GO:0008201	heparin binding	56/1901	171/18432	1.03902e-15	4.5517e-14	2.94459e-14	2147/1991/3576/7422/348/4023/4353/2260/1056/3918/2200/5788/3627/6403/3075/462/2247/2263/338/2335/3827/5228/6288/4057/7057/8829/6402/116519/51816/1511/351/5045/3990/5727/1490/5196/10631/283/1311/1289/1839/2264/2252/2246/7448/5048/4018/652/1301/9289/350/238/2160/26/30008/2255	56
GO:0004896	cytokine receptor activity	40/1901	97/18432	1.85191e-15	7.64877e-14	4.94814e-14	2322/1441/3561/920/7852/2152/3559/1235/1234/3579/4352/3570/960/3953/2057/3560/3554/3572/3454/3577/2833/3593/2690/3566/8809/3459/26280/1236/3563/3455/3594/1524/149233/1230/729230/1232/2674/10803/3587/9173	40
GO:0140375	NA	51/1901	148/18432	1.88029e-15	7.64877e-14	4.94814e-14	2322/1441/3561/3123/920/7852/2152/3559/1235/1234/3119/3579/4352/3570/960/3953/1378/2057/3560/3554/3572/3454/3577/2214/3117/2833/2213/3593/2690/3566/2209/8809/3459/26280/1236/3563/3811/3455/3594/1524/149233/728/22914/719/1230/729230/1232/2674/10803/3587/9173	51
GO:0097110	scaffold protein binding	32/1901	66/18432	4.39267e-15	1.72526e-13	1.1161e-13	3551/3852/4846/673/5604/841/6714/5605/3320/8913/6850/1147/1832/3572/3856/3875/3784/7431/9332/6331/3757/4842/4067/54210/2534/84295/11315/2547/5660/6949/28514/5336	32
GO:0140272	NA	35/1901	78/18432	4.65712e-15	1.7634e-13	1.14078e-13	213/3383/1956/59272/920/7852/1234/3949/4179/1378/3688/290/4684/682/4864/7037/3690/3303/2993/30835/941/1803/983/3356/942/558/1605/1604/3673/26762/10332/1969/4340/949/3304	35
GO:0005178	integrin binding	52/1901	156/18432	4.79942e-15	1.7634e-13	1.14078e-13	846/3553/3383/3909/3479/3481/7450/2200/11093/6387/959/3146/2247/6696/8425/3791/2335/6714/7412/3688/3684/3689/811/6850/7057/3690/3683/6868/3674/1490/9636/3676/3691/4627/5747/1311/5578/2670/1289/4067/3655/3084/3673/2246/7448/7070/4771/4323/10516/1015/5034/2674	52
GO:1901681	sulfur compound binding	73/1901	270/18432	5.41578e-15	1.92768e-13	1.24705e-13	2147/1991/3576/4089/7422/348/4023/4353/2260/1056/3918/2944/2200/5788/3627/947/6403/3075/462/5167/2950/2247/3030/2263/338/2335/3827/5228/25974/6288/4057/7057/875/8829/6402/7172/116519/51816/1511/351/5045/3990/5727/5091/1490/5196/10631/283/1311/1289/1839/2947/2264/28976/2252/3673/2246/7448/5048/2639/4018/5095/652/1301/9289/37/350/238/2160/26/30008/6818/2255	73
GO:0004714	transmembrane receptor protein tyrosine kinase activity	30/1901	60/18432	1.09e-14	3.76214e-13	2.4338e-13	2322/3815/2260/1956/2261/3643/2064/7010/2321/5979/3480/5159/2263/3791/4233/4914/1436/5156/4915/8829/2264/558/2324/3482/4486/4916/1969/238/4593/2066	30
GO:0001618	virus receptor activity	34/1901	77/18432	2.06367e-14	6.91328e-13	4.47234e-13	3383/1956/59272/920/7852/1234/3949/4179/1378/3688/290/4684/682/4864/7037/3690/3303/2993/30835/941/1803/983/3356/942/558/1605/1604/3673/26762/10332/1969/4340/949/3304	34
GO:0017171	serine hydrolase activity	57/1901	196/18432	1.88122e-13	6.12204e-12	3.96047e-12	5644/716/715/3818/2147/5340/11330/1991/5645/1636/4318/3240/2152/4312/4313/5327/4928/8398/5657/23436/3426/5651/2158/3002/5328/4057/4314/2159/7113/1511/5045/2155/1803/4317/1990/5122/5646/4316/629/43/255738/4018/4323/5624/10747/4320/63036/4321/5649/1504/2161/2160/649/5654/4322/51032/83886	57
GO:0001216	bacterial-type RNA polymerase transcriptional activator activity, sequence-specific DNA binding	102/1901	472/18432	2.34597e-13	7.42238e-12	4.80169e-12	7157/1050/861/6774/2624/4089/7490/2623/4609/3172/256297/6777/6927/5079/7704/4760/3661/3091/2122/5080/4790/3725/6929/4602/2353/2099/1385/6662/5087/6667/50674/1051/2735/6925/7161/4088/367/5970/7528/222546/2908/860/51176/4087/4780/7376/6688/3659/8625/389692/169792/5465/64919/5993/2626/3205/9314/6778/4613/5994/2308/5241/2494/6720/4211/6657/3516/63976/2625/4208/9971/7849/1958/468/84662/2309/2313/4791/…	102
GO:0001228	DNA-binding transcription activator activity, RNA polymerase II-specific	101/1901	468/18432	3.36459e-13	1.03093e-11	6.66927e-12	7157/1050/861/6774/2624/4089/7490/2623/4609/3172/256297/6777/6927/5079/7704/4760/3661/3091/2122/5080/4790/3725/6929/4602/2353/2099/1385/6662/5087/6667/50674/1051/2735/6925/7161/4088/367/5970/7528/222546/2908/860/51176/4087/4780/7376/6688/3659/8625/389692/169792/5465/64919/5993/2626/3205/9314/6778/4613/5994/2308/5241/2494/6720/4211/6657/3516/63976/2625/4208/9971/7849/1958/468/84662/2309/2313/4791/…	101
GO:0047485	protein N-terminus binding	39/1901	106/18432	3.43944e-13	1.03093e-11	6.66927e-12	7157/4869/4683/7015/4204/472/10456/4221/6343/7248/4193/2072/7450/5604/142/2074/2068/79718/5970/3065/6804/3303/6812/1616/8202/9612/6597/6531/5741/3516/3745/5830/7189/3304/1457/4923/1647/241/51164	39
GO:0004252	serine-type endopeptidase activity	52/1901	174/18432	6.6272e-13	1.93548e-11	1.2521e-11	5644/716/715/3818/2147/5340/11330/1991/5645/4318/3240/2152/4312/4313/5327/5657/23436/3426/5651/2158/3002/5328/4057/4314/2159/7113/1511/5045/2155/1803/4317/1990/5122/5646/4316/629/255738/4018/4323/5624/10747/4320/63036/4321/1504/2161/2160/649/5654/4322/51032/83886	52
GO:0008236	serine-type peptidase activity	55/1901	192/18432	9.80655e-13	2.79242e-11	1.80647e-11	5644/716/715/3818/2147/5340/11330/1991/5645/1636/4318/3240/2152/4312/4313/5327/4928/5657/23436/3426/5651/2158/3002/5328/4057/4314/2159/7113/1511/5045/2155/1803/4317/1990/5122/5646/4316/629/255738/4018/4323/5624/10747/4320/63036/4321/5649/1504/2161/2160/649/5654/4322/51032/83886	55
GO:0005518	collagen binding	30/1901	69/18432	1.15046e-12	3.19604e-11	2.06758e-11	4089/4318/7450/1508/960/2335/3688/4088/7057/4015/6678/1514/1634/1311/43/1291/3673/7448/4092/64175/9289/5155/5154/4321/10491/7399/5479/4593/1292/4322	30
GO:0019902	phosphatase binding	55/1901	195/18432	1.95182e-12	5.29314e-11	3.42424e-11	7157/3718/6774/1499/3716/7187/1956/3932/596/1027/6772/5594/2064/29110/6647/7249/9451/5599/5595/3958/4233/1432/1436/5295/3320/4088/6850/9961/8660/3784/4087/4137/945/6198/5465/1000/2690/6778/3728/5747/2308/3783/6531/2324/572/2885/81846/7415/933/140885/8178/1003/9641/1445/7186	55
GO:0019903	protein phosphatase binding	46/1901	149/18432	3.9634e-12	1.04984e-10	6.79163e-11	7157/3718/6774/1499/3716/7187/1956/3932/596/1027/6772/2064/29110/6647/9451/5599/3958/4233/1432/1436/5295/3320/9961/8660/3784/4137/945/6198/1000/2690/6778/3728/5747/2308/3783/6531/2324/572/2885/7415/933/140885/1003/9641/1445/7186	46
GO:0008022	protein C-terminus binding	51/1901	181/18432	1.28862e-11	3.33577e-10	2.15798e-10	675/7015/3717/3265/1499/5468/25/3981/3932/7704/2064/2072/2033/11151/4436/4926/5604/2335/6714/6667/2074/2068/8915/6925/5888/4261/23411/3339/5111/4747/7518/4288/7153/1490/2067/5190/6382/4988/468/4361/10516/10413/7128/2547/4301/7430/55670/9968/27161/1445/7520	51
GO:0016922	nuclear receptor binding	43/1901	139/18432	1.8367e-11	4.64888e-10	3.00746e-10	2322/1499/64324/5468/6777/171023/6772/3091/2033/27086/7421/142/2099/6714/23019/811/1051/4088/6256/23411/51176/5111/6934/7376/1616/8202/9612/6597/8289/23081/81857/3159/9971/10891/11315/5916/3670/8431/9968/10499/9611/23028/5629	43
GO:0019956	chemokine binding	19/1901	33/18432	3.25635e-11	8.06301e-10	5.21612e-10	7852/1235/1234/3579/3146/2247/3688/3690/3577/2833/3676/1236/2532/1524/1230/729230/1232/2/10803	19
GO:0046906	tetrapyrrole binding	44/1901	149/18432	6.00907e-11	1.45624e-09	9.42071e-10	3717/3043/4353/3162/4843/5743/4846/6714/847/54205/4151/25974/1571/1576/875/1543/1557/3620/1565/1577/5742/1583/4842/1559/3039/259/3048/4594/7173/3040/4548/1589/1544/1594/1555/6392/6821/1545/50507/1586/28982/8288/1588/1536	44
GO:0003684	damaged DNA binding	28/1901	71/18432	1.08227e-10	2.56813e-09	1.66137e-09	4683/672/1387/2189/2072/2033/4436/5932/3146/142/5424/2956/2068/7515/5111/641/2067/7486/328/7508/8626/7507/2547/4968/11284/4595/9401/7520	28
GO:1990841	promoter-specific chromatin binding	26/1901	63/18432	1.51025e-10	3.51055e-09	2.27105e-09	7157/4204/3651/6772/3661/2072/4928/1786/2146/4088/3065/23411/9314/2067/2308/23512/2736/55636/3066/1958/468/648/3670/6663/23028/1647	26
GO:0051427	hormone receptor binding	18/1901	32/18432	1.84032e-10	4.19226e-09	2.71206e-09	3718/3717/5781/3716/885/3952/2778/4879/4878/7432/2688/5744/7297/2691/5741/2775/116/7349	18
GO:0020037	heme binding	41/1901	139/18432	2.78819e-10	6.22696e-09	4.02835e-09	3717/3043/4353/3162/4843/5743/4846/6714/847/54205/4151/1571/1576/875/1543/1557/3620/1565/1577/5742/1583/4842/1559/3039/259/3048/7173/3040/1589/1544/1594/1555/6392/6821/1545/50507/1586/28982/8288/1588/1536	41
GO:0001223	transcription coactivator binding	20/1901	40/18432	3.02871e-10	6.63403e-09	4.29169e-09	7015/2624/4089/2623/5914/1387/6772/2627/3091/2033/2099/4088/367/5970/5465/5241/81857/2625/2034/196	20
GO:0005184	neuropeptide hormone activity	17/1901	30/18432	5.07776e-10	1.09124e-08	7.05945e-09	885/5539/5697/4878/4852/7432/2922/4922/1392/551/2691/5020/51083/3060/116/5179/7349	17
GO:0042379	chemokine receptor binding	27/1901	71/18432	6.13241e-10	1.29348e-08	8.36781e-09	3576/3716/6347/6772/6352/3627/6387/8565/6356/6348/2919/5196/4283/7032/10763/6361/6351/1524/5473/729230/6364/56477/1672/727/6367/2920/6374	27
GO:0043177	organic acid binding	40/1901	137/18432	6.42303e-10	1.33015e-08	8.60501e-09	846/3043/5468/5914/4843/4846/7298/7421/1719/2572/6256/197131/7054/6573/445/54658/6279/5009/5091/6280/4842/2746/3039/3048/2904/2902/3482/5917/5095/9971/3040/64175/2729/7390/16/2731/2168/2752/54577/241	40
GO:0001846	opsonin binding	14/1901	21/18432	8.49973e-10	1.72878e-08	1.11839e-08	1401/84466/3075/1378/3684/3689/811/5806/720/3078/10878/81494/10747/3080	14
GO:0051219	phosphoprotein binding	31/1901	92/18432	1.13386e-09	2.26572e-08	1.46574e-08	5781/25/4221/3932/5594/2475/29110/5327/5595/6714/55294/3667/5925/5295/6850/5311/867/9021/5777/4067/7409/2885/3482/5048/6622/84295/7442/10045/6464/1399/5336	31
GO:0048407	platelet-derived growth factor binding	10/1901	11/18432	1.32956e-09	2.61098e-08	1.68909e-08	1277/5159/1280/1278/5156/1289/1291/1282/5155/5154	10
GO:0019825	oxygen binding	19/1901	39/18432	1.48888e-09	2.8743e-08	1.85944e-08	213/3043/6648/4151/1571/1576/7054/875/1543/1557/1577/4720/3039/3048/3040/11315/50507/1586/1588	19
GO:0001540	amyloid-beta binding	29/1901	85/18432	2.78941e-09	5.29523e-08	3.42559e-08	348/7099/948/3643/7097/154/3949/7042/335/3684/1471/3689/3375/177/3339/2213/773/478/43/1191/2904/3673/2902/4804/2903/590/949/1139/8301	29
GO:0140359	NA	21/1901	49/18432	3.85749e-09	7.0869e-08	4.58466e-08	1080/6833/24/5243/4363/5244/9429/21/8647/1244/8714/6891/6890/215/368/19/10257/10057/6892/64240/22	21
GO:0001848	complement binding	15/1901	26/18432	3.85766e-09	7.0869e-08	4.58466e-08	1401/84466/3075/1378/3684/3689/811/5806/629/720/3078/10878/81494/10747/3080	15
GO:0140097	catalytic activity, acting on DNA	56/1901	241/18432	4.02697e-09	7.28051e-08	4.70991e-08	7015/1788/3981/51750/2072/5428/83990/4436/5932/7012/1786/5424/2956/79068/375748/2074/2068/4292/546/1736/5888/5395/7515/1789/1654/5111/641/7150/7153/3508/2067/6597/7486/1791/55636/50485/9126/4255/10111/328/1773/4830/5426/23405/4361/23646/11277/2547/6595/4968/3978/4595/9401/4437/8930/7520	56
GO:0019207	kinase regulator activity	56/1901	246/18432	8.82222e-09	1.57008e-07	1.01572e-07	1029/4869/3558/595/5290/1956/1026/1027/1030/836/6794/3481/6352/5573/3627/1950/51738/1019/959/2056/324/5604/2950/8651/2065/8567/894/2074/1031/1028/8915/5295/5605/5880/3315/4057/890/1654/7039/1154/1616/896/650/197/891/9021/1839/887/6789/3084/374/6622/8900/657/238/2066	56
GO:0051087	chaperone binding	32/1901	105/18432	1.02586e-08	1.79761e-07	1.16291e-07	5340/1080/7157/7015/213/3106/581/1027/7248/7450/6647/332/1356/2335/811/7037/3309/3329/4137/9531/3280/478/5071/1191/2244/10273/55135/3312/578/538/477/4036	32
GO:0005201	extracellular matrix structural constituent	44/1901	173/18432	1.05136e-08	1.81439e-07	1.17377e-07	3909/920/3918/7450/2200/3914/9370/1277/8425/4586/2335/4585/1280/2006/1278/2813/7057/3339/2243/6678/1116/80781/10631/1287/1634/1311/633/4588/1289/7369/3908/1291/1282/2244/7448/1293/1308/1301/10516/30008/3371/1292/2201/4052	44
GO:0004879	nuclear receptor activity	21/1901	52/18432	1.39694e-08	2.33987e-07	1.51371e-07	6774/5468/3172/5914/7421/2099/4306/367/6256/2908/7376/5915/5465/5241/2494/6720/9971/5916/2100/2516/196	21
GO:0098531	transcription factor activity, direct ligand regulated sequence-specific DNA binding	21/1901	52/18432	1.39694e-08	2.33987e-07	1.51371e-07	6774/5468/3172/5914/7421/2099/4306/367/6256/2908/7376/5915/5465/5241/2494/6720/9971/5916/2100/2516/196	21
GO:0031490	chromatin DNA binding	34/1901	118/18432	1.75085e-08	2.89017e-07	1.86971e-07	1050/6774/2623/5914/4851/1387/2033/5080/2146/546/50674/1051/4088/5970/3065/860/10664/60/7376/6598/57459/9314/6597/2308/604/23512/3066/5927/328/10891/8314/2309/7403/3642	34
GO:0042056	chemoattractant activity	17/1901	36/18432	1.98732e-08	3.23366e-07	2.09192e-07	7422/4282/6352/3627/3082/3146/2247/3958/5228/6348/2668/7424/2252/652/7474/5155/2255	17
GO:0008013	beta-catenin binding	28/1901	87/18432	2.25367e-08	3.61539e-07	2.33887e-07	1499/2033/999/324/2099/6662/79718/6925/4088/367/2932/51176/6934/1000/9314/2308/2697/5071/2737/4092/2309/1495/10013/5663/9968/1500/1003/51684	28
GO:0032813	tumor necrosis factor receptor superfamily binding	20/1901	49/18432	2.48572e-08	3.93227e-07	2.54386e-07	7124/7187/6772/836/627/356/959/841/8743/8567/4049/4803/4615/8600/637/8837/10673/7189/7186/8772	20
GO:0051428	peptide hormone receptor binding	12/1901	19/18432	3.53119e-08	5.50962e-07	3.56428e-07	3717/5781/885/3952/2778/7432/5744/2691/5741/2775/116/7349	12
GO:0042826	histone deacetylase binding	35/1901	128/18432	4.70161e-08	7.23667e-07	4.68155e-07	7157/595/5914/6886/54880/3091/50943/142/5599/6667/1051/3320/5970/9734/3065/51176/3303/6688/8625/7153/9612/3280/5071/3066/2737/4208/84295/10013/9759/7189/9611/112939/3304/23314/3642	35
GO:0032404	mismatch repair complex binding	9/1901	11/18432	5.88121e-08	8.9316e-07	5.77803e-07	4436/2956/4292/5395/5111/7486/11277/545/4595	9
GO:0043274	phospholipase binding	13/1901	23/18432	6.07317e-08	9.10176e-07	5.88811e-07	7454/3932/344/6401/6714/6850/4747/6812/695/5071/2534/5048/5590	13
GO:0031406	carboxylic acid binding	42/1901	171/18432	6.59707e-08	9.75852e-07	6.31299e-07	213/5468/3172/5914/4843/4846/6403/7298/9370/7421/2950/6401/1719/2572/6256/5319/6573/945/54658/174/6279/5091/6280/4842/2904/2902/3482/5917/5095/9971/64175/2729/933/4099/7390/2731/5660/8778/2168/2752/54577/241	42
GO:0031072	heat shock protein binding	34/1901	124/18432	6.76235e-08	9.87476e-07	6.38818e-07	581/1027/54880/7248/3091/7249/9451/3791/335/3684/64127/3689/1571/7037/2908/1543/3309/3303/4137/1616/2289/983/5071/3066/2246/10273/6622/3312/578/10013/3304/1457/196/1020	34
GO:1990782	protein tyrosine kinase binding	33/1901	119/18432	7.8151e-08	1.12676e-06	7.28923e-07	7157/5781/920/999/1084/285/3688/3667/5295/3320/2668/919/867/4653/5111/3728/284/3084/4485/2885/25970/914/8878/50507/140885/6464/2323/1500/1003/1399/1445/10019/5336	33
GO:0060229	lipase activator activity	11/1901	17/18432	9.37315e-08	1.3345e-06	8.63316e-07	3932/836/6352/344/6714/6348/116519/695/338328/2534/350	11
GO:0004866	endopeptidase inhibitor activity	43/1901	180/18432	1.08357e-07	1.52368e-06	9.85701e-07	6690/5265/5054/12/331/462/718/7076/332/3827/1471/183/4057/4803/6590/351/5045/7077/302/10653/5345/197/2597/551/720/259/1293/4018/6622/7078/8434/5176/11005/5266/1992/330/866/727/2/710/939/5627/3700	43
GO:0019887	protein kinase regulator activity	49/1901	218/18432	1.11927e-07	1.55469e-06	1.00576e-06	1029/4869/595/5290/1956/1026/1027/1030/836/6794/3481/6352/5573/3627/1950/51738/1019/959/2056/324/5604/8651/2065/8567/894/2074/1031/1028/5605/5880/3315/4057/890/1654/7039/1616/896/650/891/9021/1839/6789/3084/374/6622/8900/657/238/2066	49
GO:0019957	C-C chemokine binding	13/1901	24/18432	1.19959e-07	1.64618e-06	1.06495e-06	7852/1235/1234/3579/3577/2833/1236/2532/1524/1230/729230/1232/10803	13
GO:0030414	peptidase inhibitor activity	44/1901	187/18432	1.23567e-07	1.6755e-06	1.08392e-06	6690/5265/5054/12/331/462/718/7076/332/3827/1471/183/4057/4803/6590/351/5045/7077/302/10653/5345/197/2597/551/720/259/1293/4018/6622/7078/8434/5176/11005/5266/1992/330/866/727/2/710/939/5627/2719/3700	44
GO:0008009	chemokine activity	19/1901	49/18432	1.47612e-07	1.978e-06	1.27961e-06	3576/6347/6352/3627/6387/6356/6348/2919/5196/4283/6361/6351/5473/6364/56477/727/6367/2920/6374	19
GO:0071855	neuropeptide receptor binding	16/1901	36/18432	1.50265e-07	1.99013e-06	1.28746e-06	5443/5539/2778/5697/1906/4878/4852/4922/2691/887/2775/51083/3060/6863/116/7349	16
GO:0004715	non-membrane spanning protein tyrosine kinase activity	18/1901	45/18432	1.79489e-07	2.34987e-06	1.52018e-06	3718/3717/3716/25/3932/6714/640/6850/7297/695/5747/4067/2534/5610/1859/5580/10188/1445	18
GO:0045236	CXCR chemokine receptor binding	11/1901	18/18432	2.18451e-07	2.82745e-06	1.82913e-06	3576/3627/6387/8565/2919/5196/4283/7032/5473/2920/6374	11
GO:0016209	antioxidant activity	26/1901	85/18432	2.22945e-07	2.85319e-06	1.84579e-06	213/348/3043/4353/3240/5743/6647/2950/1728/847/6648/2952/5742/6280/3039/3048/7295/7173/3040/11315/2936/4257/2876/8288/2168/241	26
GO:0046965	retinoid X receptor binding	10/1901	15/18432	2.45504e-07	3.10699e-06	2.00997e-06	64324/5468/7421/7376/9612/81857/3159/9971/5916/8431	10
GO:0004175	endopeptidase activity	78/1901	426/18432	3.28667e-07	4.11375e-06	2.66127e-06	5644/716/715/3818/2147/5340/11330/1991/5645/1636/4318/59272/3240/836/2152/4312/4313/11093/1508/4311/5972/5327/5657/841/842/834/23436/3426/5651/2158/3002/5328/4057/6469/4314/2159/7113/1511/1509/5045/2155/6868/1803/1514/4317/1990/5122/5646/4316/629/255738/8837/835/4018/4323/5624/10747/5696/840/4320/63036/5663/4321/1504/2161/5069/2160/10269/5251/649/5654/4322/22802/6687/7345/11274/51032/83886	78
GO:0042562	hormone binding	26/1901	87/18432	3.71387e-07	4.59794e-06	2.9745e-06	1956/3643/7276/3480/4160/3953/811/5295/367/2908/886/2690/478/6344/2642/2740/887/1910/4157/5745/477/6464/4036/216/2692/2984	26
GO:0042626	ATPase activity, coupled to transmembrane movement of substances	28/1901	98/18432	3.77321e-07	4.62117e-06	2.98953e-06	1080/6833/24/3767/5243/10312/4363/5244/9429/21/540/8647/1244/8714/478/6891/6890/215/368/19/538/10257/10057/477/6892/64240/479/22	28
GO:0043548	phosphatidylinositol 3-kinase binding	14/1901	30/18432	4.32246e-07	5.12841e-06	3.31767e-06	3717/3932/3643/11151/3480/5159/3667/5295/2934/8660/867/558/1785/8678	14
GO:0071813	lipoprotein particle binding	14/1901	30/18432	4.32246e-07	5.12841e-06	3.31767e-06	1401/348/4023/948/3949/335/7057/407046/3329/4137/3990/338328/255738/949	14
GO:0071814	protein-lipid complex binding	14/1901	30/18432	4.32246e-07	5.12841e-06	3.31767e-06	1401/348/4023/948/3949/335/7057/407046/3329/4137/3990/338328/255738/949	14
GO:0032356	oxidized DNA binding	8/1901	10/18432	4.69472e-07	5.46565e-06	3.53584e-06	4436/2956/7515/641/7486/4968/4595/9401	8
GO:0005520	insulin-like growth factor binding	11/1901	19/18432	4.70267e-07	5.46565e-06	3.53584e-06	3643/3480/3486/3690/1490/3691/3485/3655/3484/3482/4036	11
GO:0002039	p53 binding	22/1901	67/18432	4.80482e-07	5.52796e-06	3.57615e-06	7157/2623/1387/6794/4193/3091/2033/4582/7161/2932/3065/23411/23476/3329/641/6598/1616/6597/8626/4916/23028/1020	22
GO:0001653	peptide receptor activity	37/1901	153/18432	5.92114e-07	6.69685e-06	4.33233e-06	7852/1235/1234/3579/4160/185/1909/886/3577/2150/2833/6752/2811/6344/2642/2740/887/1236/4988/186/1524/1910/51083/4157/5745/1230/729230/1232/3000/1241/2692/4923/7253/10803/4889/4886/2984	37
GO:0005159	insulin-like growth factor receptor binding	10/1901	16/18432	5.93839e-07	6.69685e-06	4.33233e-06	3630/3479/3643/3481/2778/5972/8651/3667/5295/6464	10
GO:0031994	insulin-like growth factor I binding	9/1901	13/18432	6.30074e-07	7.03583e-06	4.55162e-06	3643/3480/3486/3690/3691/3485/3655/3484/4036	9
GO:0016493	C-C chemokine receptor activity	12/1901	23/18432	6.37924e-07	7.05433e-06	4.56359e-06	7852/1235/1234/3579/3577/2833/1236/1524/1230/729230/1232/10803	12
GO:0001046	core promoter sequence-specific DNA binding	17/1901	44/18432	7.08065e-07	7.75468e-06	5.01666e-06	7157/4869/4609/6772/5080/27086/2353/2146/1051/5970/3065/2908/6598/6597/4321/7071/27161	17
GO:0061134	peptidase regulator activity	49/1901	232/18432	8.11006e-07	8.79749e-06	5.69127e-06	6690/5265/5054/12/331/462/718/857/7076/332/2335/3827/1471/834/183/4057/4803/6590/351/5045/7077/302/10653/5345/197/2597/551/720/259/572/1293/4018/6622/7415/7078/8434/5176/11005/5266/1992/330/866/727/2/710/939/5627/2719/3700	49
GO:0061135	endopeptidase regulator activity	43/1901	194/18432	9.78749e-07	1.05169e-05	6.80362e-06	6690/5265/5054/12/331/462/718/7076/332/3827/1471/183/4057/4803/6590/351/5045/7077/302/10653/5345/197/2597/551/720/259/1293/4018/6622/7078/8434/5176/11005/5266/1992/330/866/727/2/710/939/5627/3700	43
GO:0000217	DNA secondary structure binding	15/1901	36/18432	1.01999e-06	1.07571e-05	6.95899e-06	4297/25/4221/4436/5932/3146/2956/7528/4137/641/7486/4208/3159/7508/9401	15
GO:0043394	proteoglycan binding	15/1901	36/18432	1.01999e-06	1.07571e-05	6.95899e-06	348/4023/5788/3075/1508/2335/1280/7057/51816/1514/1311/1289/10855/3673/3371	15
GO:0042974	retinoic acid receptor binding	12/1901	24/18432	1.15589e-06	1.20785e-05	7.81383e-06	64324/5468/171023/7421/23019/7376/9612/81857/3159/9971/5916/8431	12
GO:0001784	phosphotyrosine residue binding	17/1901	46/18432	1.47594e-06	1.52827e-05	9.8867e-06	5781/25/3932/5594/5595/3667/5295/6850/867/9021/5777/7409/2885/10045/6464/1399/5336	17
GO:0001530	lipopolysaccharide binding	15/1901	37/18432	1.55219e-06	1.59111e-05	1.02932e-05	2147/7099/6403/7097/929/3146/6037/3929/4057/3329/820/949/671/5692/84659	15
GO:0001851	complement component C3b binding	8/1901	11/18432	1.56456e-06	1.59111e-05	1.02932e-05	3075/1378/3684/3689/3078/10878/81494/3080	8
GO:0008559	xenobiotic transmembrane transporting ATPase activity	9/1901	14/18432	1.6018e-06	1.61456e-05	1.04449e-05	5243/4363/9429/21/8647/1244/8714/10257/10057	9
GO:0050840	extracellular matrix binding	19/1901	56/18432	1.63737e-06	1.63593e-05	1.05832e-05	7422/6696/3958/3688/2006/6469/7057/3690/3674/6678/1634/633/43/1605/3956/3673/7448/1301/9289	19
GO:0008528	G protein-coupled peptide receptor activity	35/1901	147/18432	1.74023e-06	1.72358e-05	1.11502e-05	7852/1235/1234/3579/4160/185/1909/886/3577/2150/2833/6752/2811/6344/2642/2740/887/1236/4988/186/1524/1910/51083/4157/5745/1230/729230/1232/1241/2692/4923/7253/10803/4889/4886	35
GO:0004857	enzyme inhibitor activity	71/1901	395/18432	2.19856e-06	2.15876e-05	1.39654e-05	6690/1029/4869/5265/4851/1026/1027/1030/836/5054/5573/12/331/462/718/7076/344/332/308/8651/3958/3827/1471/1031/1028/183/3315/4057/4803/6590/351/5045/7077/54658/6125/302/6418/10653/6224/5345/197/2597/9021/551/6135/720/259/1293/4018/6622/7356/7078/8434/5176/11005/5266/1992/345/330/10188/866/727/2/710/939/5627/54577/2719/3700/7349/23197	71
GO:0046332	SMAD binding	23/1901	78/18432	2.23126e-06	2.17215e-05	1.4052e-05	4089/1499/5468/5371/4221/5813/5080/3725/7048/142/2353/91/7046/1278/4088/7528/4087/650/2626/10273/4092/657/90993	23
GO:0005496	steroid binding	27/1901	101/18432	2.51835e-06	2.43085e-05	1.57257e-05	6770/8842/857/7421/2099/335/4306/367/4864/1576/2908/116519/54658/5727/6855/10577/478/5241/9365/9971/1589/19/345/477/866/2100/1071	27
GO:0034185	apolipoprotein binding	10/1901	18/18432	2.67056e-06	2.55611e-05	1.6536e-05	5340/4023/3329/4137/3990/255738/4018/19/3931/949	10
GO:0005158	insulin receptor binding	11/1901	22/18432	3.27015e-06	3.07826e-05	1.99139e-05	3630/5781/3479/3481/3480/5167/6714/3667/5295/8660/6464	11
GO:0070182	DNA polymerase binding	11/1901	22/18432	3.27015e-06	3.07826e-05	1.99139e-05	51750/79840/3146/7012/2177/5888/3320/6023/5111/6597/55215	11
GO:0001637	G protein-coupled chemoattractant receptor activity	12/1901	26/18432	3.3891e-06	3.13836e-05	2.03027e-05	7852/1235/1234/3579/3577/2833/1236/1524/1230/729230/1232/10803	12
GO:0004950	chemokine receptor activity	12/1901	26/18432	3.3891e-06	3.13836e-05	2.03027e-05	7852/1235/1234/3579/3577/2833/1236/1524/1230/729230/1232/10803	12
GO:1904680	peptide transmembrane transporter activity	9/1901	15/18432	3.63625e-06	3.34007e-05	2.16076e-05	4363/6891/6890/2697/10257/1015/10057/6892/64849	9
GO:0019209	kinase activator activity	30/1901	121/18432	3.89074e-06	3.54525e-05	2.29349e-05	3558/5290/1956/1026/6794/3481/6352/1950/51738/959/2056/5604/2065/8567/2074/8915/5605/4057/1654/7039/1616/650/891/1839/6789/3084/374/657/238/2066	30
GO:0070888	E-box binding	17/1901	49/18432	4.05492e-06	3.66552e-05	2.3713e-05	4609/5468/256297/6886/4760/3091/6929/6925/3065/6615/3280/6935/2625/7291/4286/196/6591	17
GO:0097718	disordered domain specific binding	14/1901	35/18432	4.19062e-06	3.75836e-05	2.43136e-05	7157/1499/4193/4926/2335/5925/3320/4087/3303/8202/2597/2534/7430/6240	14
GO:0005164	tumor necrosis factor receptor binding	13/1901	31/18432	4.94875e-06	4.33696e-05	2.80567e-05	7124/7187/6772/356/959/841/8743/4049/8600/10673/7189/7186/8772	13
GO:0042910	xenobiotic transmembrane transporter activity	13/1901	31/18432	4.94875e-06	4.33696e-05	2.80567e-05	5243/6513/4363/5244/9429/21/8647/1244/6573/8714/6584/10257/10057	13
GO:0050660	flavin adenine dinucleotide binding	24/1901	87/18432	4.95e-06	4.33696e-05	2.80567e-05	4524/4843/4846/1806/2110/25974/9131/5498/2108/6389/35/4842/28976/7498/4552/2639/37/2936/50507/34/23028/4128/1536/8564	24
GO:0140678	NA	25/1901	93/18432	5.25967e-06	4.5731e-05	2.95843e-05	672/60674/5813/596/1026/1027/7248/5967/857/1028/7137/51176/6804/3303/7077/1616/259/255738/6324/4092/440823/10413/25942/1649/8431	25
GO:0043560	insulin receptor substrate binding	8/1901	13/18432	1.0085e-05	8.70216e-05	5.6296e-05	3717/5290/3643/3480/5295/2885/5580/5590	8
GO:0043225	ATPase-coupled anion transmembrane transporter activity	7/1901	10/18432	1.11209e-05	9.52383e-05	6.16116e-05	1080/4363/1244/8714/368/10257/10057	7
GO:0030295	protein kinase activator activity	28/1901	115/18432	1.16733e-05	9.92229e-05	6.41893e-05	5290/1956/1026/6794/3481/6352/1950/51738/959/2056/5604/2065/8567/2074/5605/4057/1654/7039/1616/650/891/1839/6789/3084/374/657/238/2066	28
GO:0045296	cadherin binding	60/1901	333/18432	1.21688e-05	0.000102668	6.64182e-05	1499/5781/3417/1956/6772/999/8842/6455/10801/4854/3791/6714/4179/3688/5339/10397/682/2316/2317/3875/3309/1654/57410/3303/867/4072/302/9531/2023/1000/3728/4627/5315/3655/2010/64072/6709/3939/5917/6231/6138/7082/2194/4361/3312/11315/1495/5663/1015/10726/4301/1969/7430/1500/1003/6624/1399/226/3054/8301	60
GO:0045309	protein phosphorylated amino acid binding	18/1901	58/18432	1.26904e-05	0.000106282	6.87558e-05	5781/25/3932/5594/5595/55294/3667/5295/6850/867/9021/5777/7409/2885/10045/6464/1399/5336	18
GO:0004674	protein serine/threonine kinase activity	73/1901	430/18432	1.29193e-05	0.000106996	6.9218e-05	5591/472/11200/3551/207/5290/1956/613/6794/5594/208/2475/29110/2022/1019/673/284086/9451/7048/5604/5599/5595/8425/1021/7273/5294/1432/91/5894/7046/1017/5605/6348/4261/6850/1147/2932/5602/23476/6790/1111/6198/8573/7150/5347/896/10000/5578/983/4638/6789/701/5610/9020/5592/1859/5580/7867/699/657/8878/4750/10188/545/818/1457/9641/1020/3611/5590/4214/4052/93	73
GO:0008395	steroid hydroxylase activity	14/1901	38/18432	1.29635e-05	0.000106996	6.9218e-05	1571/1576/1543/1557/1565/1577/1583/1559/1589/1544/1555/1545/1586/1588	14
GO:0070325	lipoprotein particle receptor binding	12/1901	29/18432	1.3554e-05	0.00011069	7.16075e-05	1401/348/338/335/116519/3339/1191/22943/255738/5649/345/8301	12
GO:0048156	tau protein binding	15/1901	43/18432	1.37998e-05	0.00011069	7.16075e-05	348/2033/3320/2932/60/4087/6285/1191/2534/10273/1859/6622/10013/1020/8301	15
GO:0051539	4 iron, 4 sulfur cluster binding	15/1901	43/18432	1.37998e-05	0.00011069	7.16075e-05	51750/83990/5424/1806/2068/2110/6390/4720/5426/4719/4728/54901/50/4595/374291	15
GO:0051879	Hsp90 protein binding	15/1901	43/18432	1.37998e-05	0.00011069	7.16075e-05	7248/3091/7249/9451/3791/64127/1571/2908/1543/4137/10273/10013/1457/196/1020	15
GO:0015026	coreceptor activity	16/1901	48/18432	1.39181e-05	0.000110858	7.17162e-05	920/7852/1234/2022/925/3791/3688/3690/8829/941/940/3676/4041/942/4804/8434	16
GO:0005123	death receptor binding	10/1901	21/18432	1.60833e-05	0.000127214	8.22974e-05	836/627/356/841/8567/4803/4615/637/8837/8772	10
GO:0016597	amino acid binding	17/1901	54/18432	1.78115e-05	0.000139912	9.05119e-05	846/4843/4846/2572/197131/7054/445/5009/4842/2746/2904/2902/5917/2729/16/2731/2752	17
GO:0015399	primary active transmembrane transporter activity	36/1901	169/18432	1.8371e-05	0.000143319	9.27158e-05	1080/6833/24/3767/5243/10312/4363/5244/9429/21/540/8647/1244/8714/84701/478/6891/6890/6834/4720/215/368/4724/19/4719/538/10257/10057/477/6892/4728/64240/4722/374291/479/22	36
GO:0030296	protein tyrosine kinase activator activity	12/1901	30/18432	2.04749e-05	0.000158646	0.000102631	1956/6352/1950/51738/2065/2074/7039/1839/3084/374/238/2066	12
GO:0043621	protein self-association	20/1901	71/18432	2.1325e-05	0.000161391	0.000104407	7157/2322/84433/5468/25/6352/6513/27086/7273/8915/5339/6855/4615/43/255738/1859/5745/914/64170/7128	20
GO:0005161	platelet-derived growth factor receptor binding	8/1901	14/18432	2.1396e-05	0.000161391	0.000104407	7422/5159/3554/5156/3690/4067/5155/5154	8
GO:0016004	phospholipase activator activity	8/1901	14/18432	2.1396e-05	0.000161391	0.000104407	3932/836/6352/344/6714/6348/695/2534	8
GO:0030983	mismatched DNA binding	8/1901	14/18432	2.1396e-05	0.000161391	0.000104407	4436/2956/4292/5395/5111/7508/4595/4437	8
GO:1901682	sulfur compound transmembrane transporter activity	17/1901	55/18432	2.33213e-05	0.000174756	0.000113053	4363/9429/1244/8714/10165/2697/215/10861/368/10257/10057/115019/1836/9197/5172/1497/64849	17
GO:0072349	modified amino acid transmembrane transporter activity	11/1901	26/18432	2.42188e-05	0.000180296	0.000116637	4363/6573/6584/10165/2697/11254/10257/10057/1497/64849/6535	11
GO:0016798	hydrolase activity, acting on glycosyl bonds	30/1901	132/18432	2.45008e-05	0.00018121	0.000117228	7099/7097/2629/3554/4669/3425/6609/4758/279/5111/2990/2548/952/8809/26280/3073/10855/328/9365/2720/2581/2717/4125/1118/4968/4595/23193/8930/9173/280	30
GO:0051059	NF-kappaB binding	12/1901	31/18432	3.02809e-05	0.000222516	0.00014395	1029/4869/50943/2033/4792/8915/5970/2932/3065/3066/328/4853	12
GO:0042887	amide transmembrane transporter activity	13/1901	36/18432	3.38232e-05	0.000246953	0.000159759	4363/9429/6573/6891/6890/2697/215/10257/1015/10057/9197/6892/64849	13
GO:0042169	SH2 domain binding	14/1901	41/18432	3.50841e-05	0.000254528	0.000164659	3815/3717/25/3932/6714/59341/3667/6850/6855/2690/5747/5777/1605/8878	14
GO:0042605	peptide antigen binding	13/1901	37/18432	4.72462e-05	0.000340591	0.000220335	3106/3105/3123/3119/3107/30835/3117/3135/3115/6891/6890/10332/6892	13
GO:0004861	cyclin-dependent protein serine/threonine kinase inhibitor activity	7/1901	12/18432	6.08535e-05	0.00043051	0.000278506	1029/1026/1027/1030/836/1031/1028	7
GO:0005165	neurotrophin receptor binding	7/1901	12/18432	6.08535e-05	0.00043051	0.000278506	627/4914/5295/4803/2885/5335/6464	7
GO:0035325	Toll-like receptor binding	7/1901	12/18432	6.08535e-05	0.00043051	0.000278506	81622/948/7097/6850/6279/4615/6280	7
GO:0140677	NA	17/1901	59/18432	6.35388e-05	0.000444407	0.000287496	7157/672/4609/4851/207/1026/208/344/4233/2908/6790/5530/5747/779/3159/1969/5654	17
GO:0038024	cargo receptor activity	21/1901	82/18432	6.35982e-05	0.000444407	0.000287496	84466/948/3643/5167/3949/3684/3689/3426/5651/177/7037/7113/9332/6382/7448/19/921/949/5168/4036/4973	21
GO:0019865	immunoglobulin binding	10/1901	24/18432	6.68752e-05	0.000464457	0.000300466	2212/7450/3958/2214/2215/2213/2209/7369/259/933	10
GO:0030971	receptor tyrosine kinase binding	20/1901	77/18432	7.60892e-05	0.000525246	0.000339792	7157/5781/285/3667/5295/2668/867/4653/5111/284/3084/4485/2885/25970/914/8878/6464/2323/1399/10019	20
GO:0008094	DNA-dependent ATPase activity	27/1901	121/18432	8.54712e-05	0.000586456	0.00037939	51750/83990/4436/2956/375748/2074/2068/4292/546/5888/5395/1654/641/7153/3508/6597/7486/55636/50485/9126/10111/4361/2547/6595/9401/4437/7520	27
GO:0004601	peroxidase activity	16/1901	55/18432	9.13078e-05	0.000620781	0.000401595	3043/4353/5743/2950/847/2952/5742/3039/3048/7173/3040/11315/4257/2876/8288/241	16
GO:0046982	protein heterodimerization activity	58/1901	341/18432	9.15638e-05	0.000620781	0.000401595	7157/7099/3551/581/596/3605/4760/2064/3091/8517/598/857/6929/4680/2065/185/3688/4170/654/1051/6925/8337/5295/919/1147/6790/3593/7153/3073/215/10300/9126/4208/5048/468/3592/3848/112744/81494/5155/578/5154/3745/3858/153/7494/2332/5034/477/22926/1649/6949/64240/2034/1536/1647/196/6654	58
GO:0005507	copper ion binding	17/1901	61/18432	0.000100642	0.00067829	0.0004388	7157/213/2153/6647/3552/1356/540/57817/4015/283/9997/6622/23394/7299/11315/538/26	17
GO:0004712	protein serine/threonine/tyrosine kinase activity	14/1901	45/18432	0.000111818	0.000749184	0.000484662	207/5594/673/5604/5595/1432/5605/5602/6790/6198/1859/7867/10188/93	14
GO:0045295	gamma-catenin binding	7/1901	13/18432	0.000120083	0.000799853	0.000517441	999/324/51176/6934/1000/1828/1495	7
GO:0016298	lipase activity	28/1901	130/18432	0.000122455	0.000810909	0.000524593	846/5406/4023/1056/3162/6352/1234/8398/5320/1909/5319/6609/7941/3990/57104/5407/3931/3988/1230/23646/5335/5168/5336/5321/119548/5408/3991/1133	28
GO:0004867	serine-type endopeptidase inhibitor activity	23/1901	98/18432	0.000124896	0.00082229	0.000531956	6690/5265/5054/12/462/183/6590/351/5045/302/10653/5345/259/1293/8434/5176/11005/5266/1992/866/2/710/3700	23
GO:0000400	four-way junction DNA binding	8/1901	17/18432	0.0001303	0.000852943	0.000551786	25/4221/4436/3146/2956/7528/641/7486	8
GO:0061980	regulatory RNA binding	15/1901	51/18432	0.000131074	0.000853106	0.000551891	4204/283131/60674/10984/51284/9021/6657/54106/440823/5460/23405/2332/1994/27161/6659	15
GO:0016684	oxidoreductase activity, acting on peroxide as acceptor	16/1901	57/18432	0.000145627	0.000942441	0.000609684	3043/4353/5743/2950/847/2952/5742/3039/3048/7173/3040/11315/4257/2876/8288/241	16
GO:0033293	monocarboxylic acid binding	20/1901	81/18432	0.000162203	0.00103763	0.000671266	213/5468/3172/5914/7421/2950/6256/5319/54658/174/6279/5091/6280/3482/5095/9971/5660/2168/54577/241	20
GO:0001968	fibronectin binding	11/1901	31/18432	0.00016307	0.00103763	0.000671266	7422/4313/3688/3486/7057/3690/4653/1514/1490/3676/4018	11
GO:0043425	bHLH transcription factor binding	11/1901	31/18432	0.00016307	0.00103763	0.000671266	1387/6929/6662/6667/4088/860/4005/23411/3670/7291/23028	11
GO:0042805	actinin binding	12/1901	36/18432	0.000164542	0.00104119	0.000673565	5468/5914/23022/8842/4790/7273/135/5970/5311/1605/775/776	12
GO:0017046	peptide hormone binding	15/1901	52/18432	0.000166822	0.00104978	0.000679123	3643/3480/4160/3953/5295/886/2690/6344/2642/2740/887/1910/5745/2692/2984	15
GO:0000014	single-stranded DNA endodeoxyribonuclease activity	6/1901	10/18432	0.000173697	0.00106941	0.000691823	2072/5932/7515/2067/10111/4361	6
GO:0043121	neurotrophin binding	6/1901	10/18432	0.000173697	0.00106941	0.000691823	4914/4915/5045/4804/4916/2	6
GO:0043208	glycosphingolipid binding	6/1901	10/18432	0.000173697	0.00106941	0.000691823	3558/6403/6402/4067/4099/5660	6
GO:0097199	cysteine-type endopeptidase activity involved in apoptotic signaling pathway	6/1901	10/18432	0.000173697	0.00106941	0.000691823	836/841/842/834/8837/835	6
GO:0050661	NADP binding	15/1901	53/18432	0.00021072	0.00129037	0.000834769	3417/2539/4524/4843/4846/1806/847/1719/3156/2597/4842/3930/4552/2936/1717	15
GO:0004708	MAP kinase kinase activity	8/1901	18/18432	0.000213369	0.0012927	0.000836273	5594/673/5604/5595/1432/5605/5602/7867	8
GO:0042834	peptidoglycan binding	8/1901	18/18432	0.000213369	0.0012927	0.000836273	5068/7097/5967/114548/64127/5968/3098/84659	8
GO:0140299	NA	12/1901	37/18432	0.000220844	0.00133091	0.000860992	4436/2956/4292/59341/5888/5395/4720/10111/7508/11315/50507/4437	12
GO:0017134	fibroblast growth factor binding	9/1901	23/18432	0.000275526	0.00164306	0.00106293	2260/2261/2263/7057/3690/6223/6331/2264/9365	9
GO:0035035	histone acetyltransferase binding	9/1901	23/18432	0.000275526	0.00164306	0.00106293	7157/6772/50943/5080/6667/1051/5111/2737/1958	9
GO:0016799	hydrolase activity, hydrolyzing N-glycosyl compounds	12/1901	38/18432	0.000292739	0.00173661	0.00112345	7099/7097/3554/5111/952/8809/26280/328/4968/4595/8930/9173	12
GO:0004497	monooxygenase activity	23/1901	104/18432	0.000318454	0.00187937	0.0012158	3162/4843/4846/1571/1576/7054/1543/1557/1565/1577/5053/1583/4842/1559/1589/1544/1594/7299/1555/1545/1586/1588/8564	23
GO:0004675	transmembrane receptor protein serine/threonine kinase activity	8/1901	19/18432	0.000335326	0.00195865	0.00126709	2022/7048/8425/91/7046/657/4052/93	8
GO:0030506	ankyrin binding	8/1901	19/18432	0.000335326	0.00195865	0.00126709	3767/5788/6521/999/5339/3785/6331/776	8
GO:0004518	nuclease activity	38/1901	208/18432	0.000339873	0.00197508	0.00127772	2072/5428/5167/5932/6037/5424/6035/23019/5395/6023/7515/2067/283/7486/10111/328/1773/4830/5426/5073/23405/4361/23646/11277/4968/5168/11284/27161/79650/8930/51163/493901/122665/122651/6038/6039/84659/6036	38
GO:0001222	transcription corepressor binding	13/1901	44/18432	0.000345876	0.00197608	0.00127837	6772/7704/2099/5087/2146/3065/51176/864/2023/3280/604/23512/10013	13
GO:0016725	oxidoreductase activity, acting on CH or CH2 groups	6/1901	11/18432	0.00034872	0.00197608	0.00127837	1576/1559/7498/1544/6240/50484	6
GO:0019864	IgG binding	6/1901	11/18432	0.00034872	0.00197608	0.00127837	2212/2214/2215/2213/2209/7369	6
GO:0034713	type I transforming growth factor beta receptor binding	6/1901	11/18432	0.00034872	0.00197608	0.00127837	7040/2022/7048/4087/7043/4092	6
GO:0035673	oligopeptide transmembrane transporter activity	6/1901	11/18432	0.00034872	0.00197608	0.00127837	4363/2697/10257/1015/10057/64849	6
GO:0030246	carbohydrate binding	47/1901	275/18432	0.000363096	0.00204736	0.00132448	3558/2539/2645/3123/5068/4153/947/6403/5967/2022/5167/5310/6401/3958/811/682/5806/6402/945/2990/6441/30835/2548/1116/5313/5968/259/3956/7448/3482/160364/3848/64175/22914/10332/2821/933/4125/653509/4099/8778/5168/3099/23193/4973/226/3098	47
GO:0097153	cysteine-type endopeptidase activity involved in apoptotic process	7/1901	15/18432	0.000373714	0.00209685	0.00135649	836/841/842/834/8837/835/840	7
GO:0016538	cyclin-dependent protein serine/threonine kinase regulator activity	14/1901	50/18432	0.000383698	0.00214231	0.0013859	1029/595/1026/1027/1030/836/1019/894/1031/1028/890/896/891/8900	14
GO:0005160	transforming growth factor beta receptor binding	9/1901	24/18432	0.000400716	0.00220491	0.0014264	7040/2022/7048/7042/7046/4088/4087/7043/4092	9
GO:0050750	low-density lipoprotein particle receptor binding	9/1901	24/18432	0.000400716	0.00220491	0.0014264	1401/348/338/116519/3339/1191/22943/255738/8301	9
GO:0070412	R-SMAD binding	9/1901	24/18432	0.000400716	0.00220491	0.0014264	4089/5468/4221/5080/3725/142/2353/4088/4087	9
GO:0005506	iron ion binding	30/1901	153/18432	0.00040797	0.00223403	0.00144524	3934/54790/240/7018/79068/811/1571/1576/4057/7054/1543/1557/1565/1577/5053/1583/1559/3039/7498/3040/6622/1589/64175/1544/1594/1555/1545/1586/1588/50	30
GO:0046875	ephrin receptor binding	10/1901	29/18432	0.000421637	0.00228688	0.00147943	25/6714/5294/867/4067/2534/2885/6464/1020/358	10
GO:0051861	glycolipid binding	10/1901	29/18432	0.000421637	0.00228688	0.00147943	3558/6403/6402/2215/1201/1048/4067/7070/4099/5660	10
GO:0022804	active transmembrane transporter activity	65/1901	417/18432	0.000465868	0.0025148	0.00162688	1080/6833/24/3767/26503/5243/10312/6521/4363/5244/9429/6550/21/540/8647/6532/1244/6573/2542/8714/6566/6584/10165/84701/56606/6556/478/6891/6890/6834/4720/6569/6517/6531/215/11254/10861/368/10166/4724/19/4719/538/10599/10257/1015/10057/115019/8671/1836/9197/477/5172/6892/4728/1186/64240/1497/55343/4722/374291/479/22/64849/6535	65
GO:0072341	modified amino acid binding	21/1901	94/18432	0.000493334	0.00264528	0.00171129	4524/2944/7298/4311/3146/1719/25974/6121/7057/875/6573/302/2947/558/4594/26762/2194/3312/7390/50507/949	21
GO:0016709	oxidoreductase activity, acting on paired donors, with incorporation or reduction of molecular oxygen, NAD(P)H as one donor, and incorporation of one atom of oxygen	12/1901	40/18432	0.000497007	0.00264528	0.00171129	4843/4846/1571/1576/1543/1557/1565/4842/1559/1594/1555/8564	12
GO:0016712	oxidoreductase activity, acting on paired donors, with incorporation or reduction of molecular oxygen, reduced flavin or flavoprotein as one donor, and incorporation of one atom of oxygen	12/1901	40/18432	0.000497007	0.00264528	0.00171129	3162/1571/1576/1543/1557/1565/1577/1559/1544/1555/1545/1588	12
GO:0070330	aromatase activity	9/1901	25/18432	0.000569201	0.00301544	0.00195075	1571/1576/1543/1557/1577/1559/1544/1545/1588	9
GO:0060090	molecular adaptor activity	74/1901	492/18432	0.00057441	0.00302895	0.00195949	4869/4204/6774/5781/7428/4023/4221/5079/596/1027/7852/2782/6521/857/10801/916/7048/5604/3949/6734/3958/6667/2068/55294/23019/3667/5925/177/5295/1278/5605/367/6804/7139/23476/4015/7431/4137/4747/6934/6688/7518/182/3674/10018/1616/9314/8202/3728/4627/891/10111/3811/10273/2885/3159/6622/6616/1301/25970/3312/1869/2332/6464/6949/2521/6624/1399/7186/196/10019/3054/3642/10542	74
GO:0016829	lyase activity	36/1901	199/18432	0.000580707	0.00304804	0.00197184	210/3146/3030/6035/3155/2572/875/760/1543/2026/2571/2023/952/3032/7389/593/158/1544/2194/11315/1545/2547/7390/2731/1586/4968/3000/50/79650/55811/241/226/763/7520/6036/2984	36
GO:0003713	transcription coactivator activity	47/1901	281/18432	0.000593538	0.0031011	0.00200617	4869/1499/672/25/4851/23175/171023/1387/2033/3146/4928/2247/8915/57591/4261/4005/23411/23476/6598/1616/8085/8202/3728/6597/51741/8289/5927/63976/7337/3159/328/10891/1859/58508/7508/11315/10413/4004/57492/25942/6595/9968/10499/23028/2521/84159/3054	47
GO:0003953	NAD+ nucleosidase activity	7/1901	16/18432	0.000605395	0.00312011	0.00201846	7099/7097/3554/952/8809/26280/9173	7
GO:0050135	NAD(P)+ nucleosidase activity	7/1901	16/18432	0.000605395	0.00312011	0.00201846	7099/7097/3554/952/8809/26280/9173	7
GO:0061809	NAD+ nucleotidase, cyclic ADP-ribose generating	7/1901	16/18432	0.000605395	0.00312011	0.00201846	7099/7097/3554/952/8809/26280/9173	7
GO:0035197	siRNA binding	6/1901	12/18432	0.000636586	0.00325094	0.0021031	4204/51284/54106/23405/2332/27161	6
GO:0030020	extracellular matrix structural constituent conferring tensile strength	12/1901	41/18432	0.000637448	0.00325094	0.0021031	1277/1280/1278/80781/1287/1289/1291/1282/1293/1308/1301/1292	12
GO:0005516	calmodulin binding	36/1901	200/18432	0.000639343	0.00325094	0.0021031	207/4843/355/4629/7466/6261/4846/4625/8398/7273/59341/3784/8573/3785/4155/5530/6331/4627/55503/4647/4842/3783/4638/779/2902/6709/7082/7867/7442/4804/2130/775/9657/818/80271/27130	36
GO:0016705	oxidoreductase activity, acting on paired donors, with incorporation or reduction of molecular oxygen	33/1901	179/18432	0.000685253	0.0034689	0.0022441	3162/4843/54790/5743/4846/79068/1571/1576/7054/1543/1557/1565/1577/5742/5053/1583/4842/1559/23081/5927/1589/64175/7403/1544/1594/7299/1555/1545/1586/5034/23028/1588/8564	33
GO:0048020	CCR chemokine receptor binding	13/1901	47/18432	0.00069856	0.00352062	0.00227756	3716/6347/6772/6352/6356/6348/10763/6361/6351/729230/6364/1672/6367	13
GO:0004536	deoxyribonuclease activity	15/1901	59/18432	0.000743145	0.00372882	0.00241225	2072/5932/5424/7515/2067/10111/328/1773/4830/5426/23405/4361/23646/11277/8930	15
GO:0004806	triglyceride lipase activity	9/1901	26/18432	0.000791505	0.00395405	0.00255796	5406/4023/1056/3990/57104/5407/119548/5408/3991	9
GO:0004519	endonuclease activity	25/1901	125/18432	0.000883794	0.00439581	0.00284374	2072/5932/6037/6035/5395/6023/7515/2067/283/10111/328/1773/23405/4361/4968/11284/27161/8930/51163/122665/122651/6038/6039/84659/6036	25
GO:0035198	miRNA binding	11/1901	37/18432	0.000920579	0.00455887	0.00294922	283131/60674/10984/9021/6657/440823/5460/2332/1994/27161/6659	11
GO:0005149	interleukin-1 receptor binding	7/1901	17/18432	0.000937961	0.0046049	0.00297901	3553/3557/3552/4615/26525/54106/7100	7
GO:0030169	low-density lipoprotein particle binding	7/1901	17/18432	0.000937961	0.0046049	0.00297901	1401/948/3949/7057/3990/255738/949	7
GO:0015106	bicarbonate transmembrane transporter activity	8/1901	22/18432	0.00106951	0.00508127	0.00328718	1080/6521/7439/10861/115019/8671/1836/5172	8
GO:0120020	intermembrane cholesterol transfer activity	8/1901	22/18432	0.00106951	0.00508127	0.00328718	348/6770/338/335/10577/19/64240/1071	8
GO:0005024	transforming growth factor beta-activated receptor activity	6/1901	13/18432	0.0010793	0.00508127	0.00328718	2022/7048/8425/7046/657/4052	6
GO:0005035	death receptor activity	6/1901	13/18432	0.0010793	0.00508127	0.00328718	355/7132/7133/8795/8797/4804	6
GO:0008353	RNA polymerase II CTD heptapeptide repeat kinase activity	6/1901	13/18432	0.0010793	0.00508127	0.00328718	5594/1019/1021/23476/983/1859	6
GO:0034236	protein kinase A catalytic subunit binding	6/1901	13/18432	0.0010793	0.00508127	0.00328718	5573/6662/2932/3784/7430/1445	6
GO:0050998	nitric-oxide synthase binding	6/1901	13/18432	0.0010793	0.00508127	0.00328718	857/1756/6532/60/6331/1785	6
GO:0140666	NA	6/1901	13/18432	0.0010793	0.00508127	0.00328718	7157/1654/641/50485/2332/9401	6
GO:0023026	MHC class II protein complex binding	9/1901	27/18432	0.0010796	0.00508127	0.00328718	3123/920/3119/567/3320/3117/3115/5315/3312	9
GO:0050681	androgen receptor binding	9/1901	27/18432	0.0010796	0.00508127	0.00328718	64324/2033/27086/811/1616/6597/23081/11315/23028	9
GO:0016835	carbon-oxygen lyase activity	18/1901	80/18432	0.00110866	0.00519654	0.00336175	210/3030/875/760/1543/2026/2023/3032/1544/2194/11315/1545/2547/7390/4968/50/763/7520	18
GO:0048306	calcium-dependent protein binding	18/1901	81/18432	0.00129046	0.00602389	0.00389698	7466/4153/6403/7137/6804/64766/1201/302/6279/6280/4842/6285/6275/6616/10332/10747/6277/2	18
GO:0004620	phospholipase activity	22/1901	108/18432	0.00136429	0.00634257	0.00410314	846/4023/3162/6352/1234/8398/5320/1909/5319/6609/7941/3990/57104/3931/1230/23646/5335/5168/5336/5321/5408/1133	22
GO:0005244	voltage-gated ion channel activity	35/1901	201/18432	0.00138073	0.006367	0.00411894	6833/6323/3767/6261/6335/8913/5311/3784/259232/3785/773/6331/3757/6334/3778/779/4988/6324/2904/2902/6616/1268/7442/3745/2903/3763/1188/775/9992/776/1186/3762/1536/1020/1181	35
GO:0022832	voltage-gated channel activity	35/1901	201/18432	0.00138073	0.006367	0.00411894	6833/6323/3767/6261/6335/8913/5311/3784/259232/3785/773/6331/3757/6334/3778/779/4988/6324/2904/2902/6616/1268/7442/3745/2903/3763/1188/775/9992/776/1186/3762/1536/1020/1181	35
GO:0051393	alpha-actinin binding	9/1901	28/18432	0.00144692	0.00664533	0.004299	5468/5914/23022/7273/135/5311/1605/775/776	9
GO:0051536	iron-sulfur cluster binding	16/1901	69/18432	0.00146407	0.00667031	0.00431516	51750/83990/5424/1806/2068/2110/6390/4720/7498/5426/4719/4728/54901/50/4595/374291	16
GO:0051540	metal cluster binding	16/1901	69/18432	0.00146407	0.00667031	0.00431516	51750/83990/5424/1806/2068/2110/6390/4720/7498/5426/4719/4728/54901/50/4595/374291	16
GO:0120015	intermembrane sterol transfer activity	8/1901	23/18432	0.00149297	0.00674801	0.00436542	348/6770/338/335/10577/19/64240/1071	8
GO:0140416	NA	8/1901	23/18432	0.00149297	0.00674801	0.00436542	5813/51176/3303/1616/4092/25942/1649/8431	8
GO:0052689	carboxylic ester hydrolase activity	28/1901	152/18432	0.00169799	0.0075847	0.00490669	5406/4023/1056/217/8398/5320/6121/51520/5319/5444/760/51651/7941/3990/43/57104/1119/5407/3931/3988/16/590/5168/23395/5321/119548/5408/3991	28
GO:0030332	cyclin binding	10/1901	34/18432	0.0017087	0.0075847	0.00490669	1026/1027/1019/1021/55294/1017/5727/983/2547/3642	10
GO:0015562	efflux transmembrane transporter activity	6/1901	14/18432	0.0017247	0.0075847	0.00490669	5243/4363/9429/2697/10257/10057	6
GO:0030297	transmembrane receptor protein tyrosine kinase activator activity	6/1901	14/18432	0.0017247	0.0075847	0.00490669	1956/1950/7039/1839/3084/374	6
GO:0044548	S100 protein binding	6/1901	14/18432	0.0017247	0.0075847	0.00490669	177/302/6285/2246/7430/6277	6
GO:0070411	I-SMAD binding	6/1901	14/18432	0.0017247	0.0075847	0.00490669	4089/1499/7046/4088/4087/4092	6
GO:0140333	NA	6/1901	14/18432	0.0017247	0.0075847	0.00490669	24/5243/5244/21/5205/23250	6
GO:0001217	bacterial-type RNA polymerase transcriptional repressor activity, sequence-specific DNA binding	51/1901	327/18432	0.00177828	0.00779025	0.00503967	7157/4609/2672/5468/5914/7704/3661/50943/5080/4790/3725/6929/27086/170302/50674/1051/4088/5970/7528/2908/10664/51176/1045/6688/169792/2023/5465/6615/4825/53335/3280/6935/9839/2308/604/63976/2625/10522/3394/2309/5460/90993/112939/4286/6591/2120/3642/579/84504/5629/3087	51
GO:0005114	type II transforming growth factor beta receptor binding	5/1901	10/18432	0.00187426	0.00796562	0.00515312	7040/2022/7042/7046/7043	5
GO:0005131	growth hormone receptor binding	5/1901	10/18432	0.00187426	0.00796562	0.00515312	3718/3717/3716/2688/7297	5
GO:0008172	S-methyltransferase activity	5/1901	10/18432	0.00187426	0.00796562	0.00515312	1788/4297/7172/4255/4548	5
GO:0015643	toxic substance binding	5/1901	10/18432	0.00187426	0.00796562	0.00515312	213/445/1828/1139/2984	5
GO:0016303	1-phosphatidylinositol-3-kinase activity	5/1901	10/18432	0.00187426	0.00796562	0.00515312	472/5290/5294/5286/5293	5
GO:0016595	glutamate binding	5/1901	10/18432	0.00187426	0.00796562	0.00515312	2572/2904/2902/2729/2752	5
GO:0030957	Tat protein binding	5/1901	10/18432	0.00187426	0.00796562	0.00515312	4869/60/6598/6597/28514	5
GO:0050786	RAGE receptor binding	5/1901	10/18432	0.00187426	0.00796562	0.00515312	3146/6279/6280/6285/6275	5
GO:0004629	phospholipase C activity	9/1901	29/18432	0.0019083	0.00808012	0.00522719	846/6352/1234/1909/6609/1230/5335/5336/1133	9
GO:0030544	Hsp70 protein binding	12/1901	46/18432	0.00193211	0.00815066	0.00527283	581/1027/7248/64127/1571/7037/1543/983/5071/2246/10273/6622	12
GO:0008301	DNA binding, bending	7/1901	19/18432	0.00201958	0.00847642	0.00548357	3146/51176/7150/7153/3159/11277/3087	7
GO:0005248	voltage-gated sodium channel activity	8/1901	24/18432	0.0020391	0.00847642	0.00548357	6323/6335/8913/5311/259232/6331/6334/6324	8
GO:0070840	dynein complex binding	8/1901	24/18432	0.0020391	0.00847642	0.00548357	4926/324/10300/9126/5048/6622/10013/2332	8
GO:0140612	NA	8/1901	24/18432	0.0020391	0.00847642	0.00548357	4436/2956/4292/5888/5395/10111/7508/4437	8
GO:0003714	transcription corepressor activity	33/1901	191/18432	0.00212062	0.00878321	0.00568204	1991/4204/1788/64324/595/1387/54880/50943/862/5932/3146/6427/2146/79718/5925/359948/9734/3065/23411/1789/3303/2023/1616/863/9612/6597/5071/328/10413/25942/8431/9611/51684	33
GO:0016836	hydro-lyase activity	15/1901	65/18432	0.00213952	0.0088294	0.00571192	210/3030/875/760/1543/2026/2023/3032/1544/2194/11315/1545/7390/50/763	15
GO:0051117	ATPase binding	18/1901	85/18432	0.00229127	0.00942152	0.00609497	1956/3932/7466/10312/857/2099/6714/367/5311/7376/5530/5241/19/5663/115019/7430/55670/55811	18
GO:0140296	NA	13/1901	53/18432	0.00232626	0.00951558	0.00615582	7157/2475/2072/3725/2099/8915/6925/367/5970/2067/468/196/3087	13
GO:0106310	NA	55/1901	363/18432	0.00233086	0.00951558	0.00615582	5591/472/11200/3551/207/5290/613/6794/5594/208/2475/29110/1019/673/284086/9451/5604/5599/5595/1021/7273/5294/1432/5894/1017/5605/4261/2932/5602/6790/1111/6198/8573/5347/10000/5578/983/6789/701/5610/9020/5592/1859/5580/7867/699/4750/10188/545/818/1457/1020/3611/5590/4214	55
GO:0005044	scavenger receptor activity	12/1901	47/18432	0.00235505	0.00958	0.00619749	84466/948/5167/3426/5651/177/7113/9332/7448/921/949/5168	12
GO:0048185	activin binding	6/1901	15/18432	0.00262536	0.0105664	0.00683561	2022/7048/91/7046/4092/93	6
GO:0070492	oligosaccharide binding	6/1901	15/18432	0.00262536	0.0105664	0.00683561	5068/6403/5967/6401/6402/5968	6
GO:0070700	BMP receptor binding	6/1901	15/18432	0.00262536	0.0105664	0.00683561	6714/654/9518/650/652/1003	6
GO:0016627	oxidoreductase activity, acting on the CH-CH group of donors	14/1901	60/18432	0.00265998	0.010668	0.00690134	1806/1371/5498/6390/6389/35/3930/28976/2639/37/2194/6392/34/1717	14
GO:0050431	transforming growth factor beta binding	8/1901	25/18432	0.00273082	0.0108973	0.00704972	948/2022/7048/8425/7046/7057/7043/4052	8
GO:0023023	MHC protein complex binding	10/1901	36/18432	0.0027363	0.0108973	0.00704972	3123/920/3119/925/567/3320/3117/3115/5315/3312	10
GO:0000979	RNA polymerase II core promoter sequence-specific DNA binding	7/1901	20/18432	0.0028332	0.0112049	0.00724868	6772/5080/2353/2146/1051/5970/3065	7
GO:0035173	histone kinase activity	7/1901	20/18432	0.0028332	0.0112049	0.00724868	3717/472/1017/6790/1111/5578/983	7
GO:0009055	electron transfer activity	23/1901	122/18432	0.00310192	0.0121863	0.00788358	217/54205/2110/2108/6390/3620/6389/84701/2109/6834/4720/4724/1544/4719/2936/6392/50507/2731/4728/1588/1536/4722/374291	23
GO:0031996	thioesterase binding	5/1901	11/18432	0.00314555	0.0121863	0.00788358	7187/998/5879/7189/7186	5
GO:0043422	protein kinase B binding	5/1901	11/18432	0.00314555	0.0121863	0.00788358	5914/8915/572/7189/5140	5
GO:0097371	MDM2/MDM4 family protein binding	5/1901	11/18432	0.00314555	0.0121863	0.00788358	7157/7161/5465/6224/8626	5
GO:0097493	structural molecule activity conferring elasticity	5/1901	11/18432	0.00314555	0.0121863	0.00788358	2200/7273/2006/10516/2201	5
GO:1990459	transferrin receptor binding	5/1901	11/18432	0.00314555	0.0121863	0.00788358	3551/3077/8517/7018/1147	5
GO:0005310	dicarboxylic acid transmembrane transporter activity	9/1901	31/18432	0.0031793	0.0122753	0.00794115	1244/6573/6566/10165/10861/115019/1836/5172/64849	9
GO:0018024	histone-lysine N-methyltransferase activity	11/1901	43/18432	0.00347512	0.0133722	0.00865074	4297/64324/29072/26040/2122/2146/8085/63976/58508/7468/9757	11
GO:0004435	phosphatidylinositol phospholipase C activity	8/1901	26/18432	0.00359274	0.0137782	0.00891341	846/6352/1234/1909/1230/5335/5336/1133	8
GO:0001227	DNA-binding transcription repressor activity, RNA polymerase II-specific	49/1901	323/18432	0.00380215	0.0145324	0.00940128	7157/4609/2672/5468/7704/3661/50943/5080/4790/3725/6929/27086/170302/50674/1051/5970/7528/2908/10664/51176/1045/6688/169792/2023/5465/6615/4825/53335/3280/6935/9839/2308/604/63976/2625/10522/3394/2309/5460/90993/112939/4286/6591/2120/3642/579/84504/5629/3087	49
GO:0005068	transmembrane receptor protein tyrosine kinase adaptor activity	6/1901	16/18432	0.00383734	0.0145691	0.00942505	3667/5295/2885/25970/6464/10019	6
GO:0050700	CARD domain binding	6/1901	16/18432	0.00383734	0.0145691	0.00942505	84433/834/8915/64127/64170/79092	6
GO:0140664	NA	7/1901	21/18432	0.00387595	0.0146668	0.00948825	4436/2956/4292/5888/5395/10111/4437	7
GO:0005245	voltage-gated calcium channel activity	11/1901	44/18432	0.00420968	0.0158769	0.0102711	6261/8913/5311/773/779/4988/1268/7442/775/776/1020	11
GO:0038187	pattern recognition receptor activity	8/1901	27/18432	0.0046509	0.0174831	0.0113102	7099/948/7097/929/64127/51284/54106/949	8
GO:0015485	cholesterol binding	12/1901	51/18432	0.00486184	0.0181419	0.0117364	6770/8842/857/335/4864/116519/5727/6855/10577/19/345/1071	12
GO:0004222	metalloendopeptidase activity	21/1901	112/18432	0.0048918	0.0181419	0.0117364	5645/1636/4318/4312/4313/11093/4311/4314/6868/4317/4316/4323/4320/4321/5069/10269/5251/649/4322/22802/6687	21
GO:0003995	acyl-CoA dehydrogenase activity	5/1901	12/18432	0.00493767	0.0181419	0.0117364	35/28976/2639/37/34	5
GO:0008035	high-density lipoprotein particle binding	5/1901	12/18432	0.00493767	0.0181419	0.0117364	948/335/407046/3329/949	5
GO:0030955	potassium ion binding	5/1901	12/18432	0.00493767	0.0181419	0.0117364	3767/5313/5315/477/9759	5
GO:0035004	phosphatidylinositol 3-kinase activity	5/1901	12/18432	0.00493767	0.0181419	0.0117364	472/5290/5294/5286/5293	5
GO:0052890	oxidoreductase activity, acting on the CH-CH group of donors, with a flavin as acceptor	5/1901	12/18432	0.00493767	0.0181419	0.0117364	35/28976/2639/37/34	5
GO:0030291	protein serine/threonine kinase inhibitor activity	9/1901	33/18432	0.00503664	0.0184461	0.0119331	1029/1026/1027/1030/836/5573/1031/1028/3315	9
GO:0004520	endodeoxyribonuclease activity	10/1901	39/18432	0.0051434	0.0187505	0.0121301	2072/5932/7515/2067/10111/328/1773/23405/4361/8930	10
GO:0019842	vitamin binding	26/1901	149/18432	0.00517965	0.0187505	0.0121301	24/213/2875/7298/7421/1719/25974/2572/875/5950/6573/2571/5091/212/4594/6010/9365/5095/5837/4548/64175/10558/2194/7390/2731/8854	26
GO:0033691	sialic acid binding	7/1901	22/18432	0.00518562	0.0187505	0.0121301	6403/9370/6401/945/933/4099/8778	7
GO:0042288	MHC class I protein binding	7/1901	22/18432	0.00518562	0.0187505	0.0121301	925/6891/6890/7415/22914/10134/6892	7
GO:0031420	alkali metal ion binding	6/1901	17/18432	0.00541882	0.0192876	0.0124776	3767/6335/5313/5315/477/9759	6
GO:0048038	quinone binding	6/1901	17/18432	0.00541882	0.0192876	0.0124776	2110/6390/4720/6392/26/374291	6
GO:0055102	lipase inhibitor activity	6/1901	17/18432	0.00541882	0.0192876	0.0124776	344/308/302/7356/345/23197	6
GO:0140327	NA	6/1901	17/18432	0.00541882	0.0192876	0.0124776	24/5243/5244/21/5205/23250	6
GO:0140693	NA	6/1901	17/18432	0.00541882	0.0192876	0.0124776	4869/4204/3958/1616/2332/2521	6
GO:0043236	laminin binding	8/1901	28/18432	0.0059325	0.0210502	0.0136178	3958/3688/6469/7057/43/1605/3956/3673	8
GO:0003678	DNA helicase activity	15/1901	72/18432	0.00600377	0.0211712	0.0136961	51750/83990/2068/546/5888/1654/641/3508/7486/55636/10111/4361/2547/9401/7520	15
GO:0048029	monosaccharide binding	15/1901	72/18432	0.00600377	0.0211712	0.0136961	2539/2645/4153/6403/2022/682/30835/5313/3482/64175/10332/2821/3099/226/3098	15
GO:0043531	ADP binding	9/1901	34/18432	0.00623469	0.0219044	0.0141704	58/4436/2956/4627/6890/2746/215/7415/2729	9
GO:0042054	histone methyltransferase activity	13/1901	59/18432	0.00625016	0.0219044	0.0141704	4297/64324/29072/26040/2122/2146/8085/23512/63976/58508/7468/9757/54496	13
GO:0008296	3'-5'-exodeoxyribonuclease activity	5/1901	13/18432	0.00734914	0.0253657	0.0164096	5424/328/5426/4361/11277	5
GO:0019104	DNA N-glycosylase activity	5/1901	13/18432	0.00734914	0.0253657	0.0164096	5111/328/4968/4595/8930	5
GO:0019215	intermediate filament binding	5/1901	13/18432	0.00734914	0.0253657	0.0164096	3861/4534/23411/7431/10763	5
GO:0035259	glucocorticoid receptor binding	5/1901	13/18432	0.00734914	0.0253657	0.0164096	2322/6777/1051/4088/9612	5
GO:1901338	catecholamine binding	5/1901	13/18432	0.00734914	0.0253657	0.0164096	154/7054/1813/6531/155	5
GO:0043395	heparan sulfate proteoglycan binding	6/1901	18/18432	0.0074287	0.0255352	0.0165193	348/4023/5788/3075/1311/3673	6
GO:0046625	sphingolipid binding	8/1901	29/18432	0.00746553	0.0255352	0.0165193	3558/6403/6402/4067/4099/5660/7186/5321	8
GO:0051787	misfolded protein binding	8/1901	29/18432	0.00746553	0.0255352	0.0165193	3309/3303/1191/10273/3312/10013/2161/3304	8
GO:0005319	lipid transporter activity	27/1901	161/18432	0.00764216	0.0260612	0.0168595	24/348/5243/948/6770/6513/4363/5244/338/335/21/4864/8647/5950/8714/5205/10577/215/81671/19/653509/10599/10257/64240/2168/1071/23250	27
GO:0003697	single-stranded DNA binding	22/1901	124/18432	0.00789653	0.0268482	0.0173687	7157/675/5813/2072/4436/5932/3146/4292/5888/5395/3329/4137/641/7150/3508/2067/50485/10111/7508/11277/9401/4437	22
GO:0003707	steroid hormone receptor activity	7/1901	24/18432	0.008762	0.0297021	0.0192149	2099/4306/6256/2908/5465/5241/2100	7
GO:0005080	protein kinase C binding	12/1901	55/18432	0.0091446	0.0309071	0.0199944	25/6714/59341/3667/3315/2316/9734/1832/3690/7153/8878/54577	12
GO:0015248	sterol transporter activity	9/1901	36/18432	0.00927493	0.0312549	0.0202194	348/6770/338/335/4864/10577/19/64240/1071	9
GO:0005172	vascular endothelial growth factor receptor binding	5/1901	14/18432	0.0104738	0.0350873	0.0226987	7422/5228/3690/7424/1003	5
GO:0005344	oxygen carrier activity	5/1901	14/18432	0.0104738	0.0350873	0.0226987	3043/4151/3039/3048/3040	5
GO:0001091	RNA polymerase II basal transcription factor binding	7/1901	25/18432	0.0111075	0.0371008	0.0240013	7157/2072/2099/6925/367/2067/196	7
GO:0042162	telomeric DNA binding	9/1901	37/18432	0.0111605	0.0371689	0.0240453	7015/5813/641/7486/10111/328/26277/2547/7520	9
GO:0044325	ion channel binding	22/1901	128/18432	0.0113919	0.037829	0.0244723	846/6833/1499/3767/857/5310/6714/3320/2316/5311/6804/3784/6331/4842/4067/2534/6324/578/3745/2332/9992/1003	22
GO:0022843	voltage-gated cation channel activity	25/1901	151/18432	0.0116893	0.0387039	0.0250383	6833/3767/6261/8913/5311/3784/3785/773/3757/3778/779/4988/2904/2902/6616/1268/7442/3745/2903/3763/775/9992/776/3762/1020	25
GO:0005200	structural constituent of cytoskeleton	19/1901	107/18432	0.0128168	0.0423139	0.0273737	4000/3123/3852/3861/58/1756/5339/1832/60/7431/4747/3880/2670/10381/7846/6709/1674/54474/71	19
GO:0004407	histone deacetylase activity	6/1901	20/18432	0.0129647	0.0425555	0.02753	9734/3065/23411/3066/10013/9759	6
GO:0016638	oxidoreductase activity, acting on the CH-NH2 group of donors	6/1901	20/18432	0.0129647	0.0425555	0.02753	7412/4015/2746/2731/26/4128	6
GO:0005501	retinoid binding	9/1901	38/18432	0.0133187	0.0434672	0.0281198	24/5914/6256/5950/54658/6010/3482/54577/8854	9
GO:0019840	isoprenoid binding	9/1901	38/18432	0.0133187	0.0434672	0.0281198	24/5914/6256/5950/54658/6010/3482/54577/8854	9
GO:0001094	TFIID-class transcription factor complex binding	4/1901	10/18432	0.0142199	0.0454956	0.029432	7157/2072/2067/196	4
GO:0015232	heme transporter activity	4/1901	10/18432	0.0142199	0.0454956	0.029432	3263/10057/28982/22	4
GO:0017002	activin-activated receptor activity	4/1901	10/18432	0.0142199	0.0454956	0.029432	7048/91/7046/93	4
GO:0019531	oxalate transmembrane transporter activity	4/1901	10/18432	0.0142199	0.0454956	0.029432	10861/115019/1836/5172	4
GO:0031720	haptoglobin binding	4/1901	10/18432	0.0142199	0.0454956	0.029432	3043/3039/3048/3040	4
GO:0042608	T cell receptor binding	4/1901	10/18432	0.0142199	0.0454956	0.029432	3105/3123/3932/916	4
GO:0052813	phosphatidylinositol bisphosphate kinase activity	4/1901	10/18432	0.0142199	0.0454956	0.029432	5290/5294/5286/5293	4
GO:0004553	hydrolase activity, hydrolyzing O-glycosyl compounds	17/1901	94/18432	0.0150823	0.0481196	0.0311295	2629/4669/3425/4758/279/2990/2548/3073/10855/9365/2720/2581/2717/4125/1118/23193/280	17
