# Supplementary material for: Material basis and molecular mechanisms of Chaihuang Qingyi Huoxue Granule in the treatment of acute pancreatitis based on network pharmacology and molecular docking-based strategy
Source: Front Immunol. 2024 May 3;15:1353695. doi: 10.3389/fimmu.2024.1353695 (PMC11099290; doi:10.3389/fimmu.2024.1353695)
Supplement: Supplementary file 2 [file DataSheet_3.zip › Figures+Tables/Fig.5/Fig.5.(B1)/Table S4-score1.xlsx]

## Sheet: Table S4-score1
name	Betweenness	Closeness	Degree	Eigenvector	LAC	Network
ACHE	0	0.150052	1	0.000234	0	0
APP	280	0.175892	2	0.00354583	0	0
ADIPOQ	0	0.174817	1	0.00247965	0	0
PPARG	967.128	0.210914	8	0.0376172	1.25	1.70714
AHR	594.153	0.213752	5	0.0486357	0.4	0.5
RELA	1347.3	0.236755	22	0.158909	4.63636	8.33784
STAT1	656.687	0.234043	16	0.139121	3.375	5.08889
CYP1A1	1369.58	0.188406	4	0.00764619	0	0
ESR1	936.967	0.238731	22	0.196482	5.72727	9.94721
HSP90AA1	2421.62	0.242784	34	0.23485	5.23529	16.2468
AKT1	2146.6	0.239531	34	0.237327	4.94118	15.6503
MAPK14	395.506	0.234043	19	0.192469	6	7.71694
CAT	283.749	0.199721	4	0.0212981	1	2
HSPB1	21.0132	0.218989	6	0.0762054	3	3.6
RAF1	37.4493	0.215686	6	0.0690517	2	2.45
MDM2	224.776	0.22	16	0.132256	5.5	8.28458
STAT3	2575.85	0.244863	34	0.263178	6.70588	18.927
ERBB3	13.7571	0.209985	5	0.0498964	2.8	3.5
RB1	104.446	0.215038	14	0.116372	5.85714	7.3128
TP53	2649.08	0.240741	35	0.237301	5.25714	16.6246
SOD1	0	0.194558	2	0.0170765	1	2
NOS3	30.9131	0.214393	8	0.0747261	4	5.06429
BCL2L1	232.821	0.224138	12	0.0961024	4.33333	6.82143
HSPA5	93.7778	0.210914	5	0.0437933	1.2	1.5
GSK3B	8.74674	0.216012	6	0.0695342	2.66667	3.2
NOS2	166.201	0.217988	7	0.0668055	2	2.5
CASP9	26.8044	0.211852	7	0.0611466	2.85714	3.5
CAV1	1148.83	0.224138	14	0.0874191	2.57143	3.963
E2F1	69.4509	0.215686	12	0.105105	6.83333	7.8759
MCL1	68.6766	0.22205	8	0.0869673	4	4.74286
CHUK	32.0908	0.217988	7	0.0674395	3.42857	4
XIAP	23.3243	0.203704	5	0.0329902	1.6	2
RUNX2	241.642	0.220679	10	0.0948817	2.4	2.69444
AR	155.089	0.225552	10	0.0959019	2.6	3.06667
EDN1	292.393	0.20937	5	0.0486237	0.8	1
BAD	37.1839	0.201977	5	0.0335589	2	2.5
CDKN1A	506.626	0.227707	19	0.157678	6.73684	10.662
CREB1	425.853	0.230645	13	0.134928	4.46154	5.18333
IKBKB	32.0908	0.217988	7	0.0674395	3.42857	4
HIF1A	196.051	0.231018	16	0.179907	6.5	7.68626
ITGB3	571.53	0.213433	7	0.0483254	0.571429	0.75
MYC	774.261	0.236364	20	0.196029	5.9	7.65987
ALOX5	280	0.173123	2	0.00220029	0	0
PTGS1	0	0.148033	1	0.000145	0	0
PTGS2	558.735	0.207849	3	0.0331827	0	0
APOB	0	0.134021	1	1.92e-05	0	0
LDLR	280	0.154261	2	0.000292	0	0
MAPK8	881.74	0.211852	9	0.053447	2	2.79643
CCND1	371.371	0.22449	18	0.151686	5	7.77126
EGFR	630.826	0.229167	17	0.140066	4.94118	7.95769
CASP8	700.31	0.225908	15	0.102613	2.53333	5.04069
NCOA2	75.0403	0.203414	6	0.0338304	0.666667	0.8
BCL2	39.3546	0.207547	8	0.0522944	3.75	4.78571
BAX	10.2235	0.200843	6	0.0384357	3.66667	4.4
CYCS	72.7157	0.208151	9	0.0558909	2.44444	3.12024
MAPK1	825.745	0.237542	20	0.190281	5.9	8.57499
MAPK3	1603.21	0.244863	29	0.23358	6.13793	14.9505
BIRC5	193.257	0.213752	8	0.0720978	3	3.75
CCNB1	63.8676	0.196429	12	0.0584321	4.16667	6.20772
CCNA2	65.9874	0.204286	13	0.0807053	6.61538	9.27677
TOP2A	4.69144	0.182166	5	0.0213005	2.4	3
CDK1	59.6433	0.204286	12	0.0830306	6.83333	8.63312
CASP3	151.868	0.214393	12	0.080122	2.16667	3.40455
TOP1	51.1085	0.198611	5	0.0278768	0.8	1
PRKCD	187.523	0.218989	6	0.0635873	1.66667	2
PARP1	55.1517	0.207547	5	0.0369989	1.2	1.5
CASP7	38.8466	0.194558	6	0.018501	0.666667	1.65
FASLG	0	0.185956	2	0.00799157	1	2
IL1B	92.5579	0.211538	12	0.0758747	6.66667	9.35455
TNF	1467.56	0.23252	24	0.144329	5.66667	13.4924
GSR	0	0.167056	1	0.00140622	0	0
HMOX1	20.4329	0.184516	2	0.00638445	0	0
KDR	32.4425	0.208455	5	0.0363828	2.4	3
EGF	687.214	0.221705	11	0.0826058	2.90909	4.28333
GJA1	123.399	0.19403	3	0.0100785	0	0
INSR	41.2154	0.184994	2	0.00593743	0	0
DPP4	0	0.183805	1	0.00576925	0	0
ESR2	26.6619	0.210604	6	0.0537407	2.66667	3.2
CCL2	47.7209	0.211226	11	0.0691803	6.90909	9.28889
FOS	1075.9	0.236755	20	0.186953	6.2	8.09514
IL1A	2.26905	0.200561	9	0.0477788	6.88889	8.75
CXCL2	0	0.199721	6	0.0386943	5	6
IL4	0	0.199164	6	0.0368625	5	6
IL10	417.307	0.220339	19	0.0949395	5.57895	13.8054
CXCL10	0	0.2	7	0.0431142	6	7
IL6	1491.64	0.229535	25	0.155384	6.32	16.6633
CXCL8	27.3402	0.208455	10	0.0671346	6.6	8.20833
CDK4	64.4468	0.208455	8	0.0628395	4	4.57143
CDK2	14.6892	0.203704	10	0.0772405	6.8	7.71429
CHEK1	46.2136	0.210914	6	0.0512123	3	4
PCNA	13.1792	0.196699	8	0.0462357	4.25	4.85714
CHEK2	4.64929	0.197787	4	0.0316631	2	2.66667
CD14	0	0.158713	1	0.000677	0	0
LBP	280	0.187911	2	0.010283	0	0
CD163	0	0.188158	2	0.0164902	1	2
CD40LG	0	0.192204	1	0.0104795	0	0
NFKBIA	49.4167	0.214715	9	0.0766678	3.55556	4.54167
COL1A1	11.7557	0.192722	3	0.0125433	0	0
MMP2	151.971	0.209985	7	0.046889	2.57143	3
NFE2L2	21.1713	0.189907	2	0.00932445	0	0
VEGFA	320.604	0.22205	14	0.105986	4.28571	7.01703
CTSD	0	0.193505	1	0.0129703	0	0
GSTM1	0	0.159066	1	0.000504	0	0
CYP3A4	834	0.160134	4	0.000511	0	0
PPARA	1393.95	0.224843	8	0.0662472	1.5	1.71429
CYP1A2	0	0.138432	1	3.37e-05	0	0
CYP2C9	0	0.138432	1	3.37e-05	0	0
UGT1A1	0	0.138432	1	3.37e-05	0	0
DRD2	0	0.00699301	1	0	0	0
SLC6A3	0	0.00699301	1	0	0	0
EDNRA	0	0.173755	1	0.00320975	0	0
PRKCA	12.871	0.20546	4	0.0351645	1.5	2
F3	280	0.182631	2	0.00547421	0	0
ERBB2	51.1535	0.216339	6	0.0610927	3.33333	4.15
PLAU	76.7569	0.188654	2	0.00949601	0	0
IGFBP3	390.496	0.215686	6	0.0326543	0.333333	0.45
PGR	0	0.214072	4	0.0612519	3	4
F7	0	0.15493	1	0.000361	0	0
FASN	0	0.153929	1	0.000291	0	0
SREBF1	843.297	0.181242	5	0.00441435	0.4	0.5
NR3C1	103.854	0.2288	9	0.104776	3.11111	3.5
SCN5A	2.5	0.170036	2	0.001696	0	0
GSTP1	0	0.17546	1	0.00353032	0	0
HMGCR	63.3586	0.186684	2	0.00466093	0	0
KCNH2	164.233	0.19697	2	0.0156147	0	0
VCP	0	0.196159	1	0.0155027	0	0
ICAM1	0	0.201125	2	0.0236162	1	2
IFNG	7.98285	0.196429	3	0.0167997	0.666667	1
IRF1	13.8648	0.200561	3	0.0207652	0.666667	1
IGF2	15.6328	0.180784	2	0.00254758	0	0
RXRA	489.548	0.20546	6	0.0240858	0.666667	0.85
TIMP1	6.26667	0.204578	7	0.0464819	4.85714	5.8
MMP3	281.233	0.205165	7	0.0474146	4	4.66667
MMP1	1.89935	0.205165	7	0.0501399	5.42857	6.5
MMP9	1.23268	0.204578	6	0.047209	4.66667	5.6
IL2RA	0	0.197514	1	0.0173644	0	0
SERPINE1	287.329	0.178974	3	0.00383234	0	0
PLA2G4A	0	0.199442	2	0.0279713	1	2
NPM1	2.29014	0.203704	3	0.0373512	0.666667	1
SPP1	0	0.170848	1	0.00312385	0	0
SLC2A4	9.24744	0.196159	2	0.0154182	0	0
NQO1	0	0.194823	1	0.015673	0	0
PLAT	0	0.15229	1	0.000253	0	0
VCAM1	0	0.189404	1	0.00951137	0	0
