# Supplementary material for: Material basis and molecular mechanisms of Chaihuang Qingyi Huoxue Granule in the treatment of acute pancreatitis based on network pharmacology and molecular docking-based strategy
Source: Front Immunol. 2024 May 3;15:1353695. doi: 10.3389/fimmu.2024.1353695 (PMC11099290; doi:10.3389/fimmu.2024.1353695)
Supplement: Supplementary file 2 [file DataSheet_3.zip › Figures+Tables/Fig.5/Fig.5.(B2)/Table S4-score2.xlsx]

## Sheet: Table S4-score2
name	Betweenness	Closeness	Degree	Eigenvector	Information	LAC	Network
RB1	17.8695	0.527778	10	0.11818	5.32591	4.4	5.72619
MCL1	1.77138	0.527778	6	0.0972865	4.2186	3.66667	4.4
MYC	39.1556	0.622951	15	0.22754	6.21855	6.53333	8.15806
IL10	11.9612	0.506667	8	0.0796002	4.83261	3.5	5.25714
IL1B	4.27881	0.463415	6	0.0649629	4.2186	3	3.6
EGF	2.68889	0.5	6	0.0909307	4.2186	3	3.6
STAT3	236.617	0.745098	25	0.304364	7.24619	7.2	17.9592
E2F1	4.44602	0.493506	8	0.104003	4.83261	4.5	5.46429
MAPK3	86.2127	0.666667	19	0.258116	6.71365	7.05263	12.1062
CASP8	26.3697	0.527778	9	0.104305	5.09201	2.22222	2.775
HIF1A	22.8828	0.603175	14	0.22092	6.06935	6.71429	7.82714
MDM2	13.1116	0.527778	10	0.132335	5.32591	4.6	5.4127
CASP3	16.7687	0.506667	7	0.0817634	4.5433	2	2.5
CAV1	7.5963	0.513514	7	0.0906377	4.5433	2.85714	3.4
MMP3	0	0.463415	4	0.0504169	3.43338	3	4
CREB1	21.1913	0.584615	11	0.166079	5.53789	4.72727	5.38571
FOS	39.1408	0.633333	16	0.228893	6.35641	7	9.6304
EGFR	12.4953	0.558824	11	0.165469	5.53789	5.81818	7.29524
MMP2	0	0.463415	4	0.0504169	3.43338	3	4
CDKN1A	38.0744	0.59375	13	0.166113	5.90737	5.23077	7.49444
MAPK1	40.76	0.622951	15	0.227549	6.21855	6.93333	8.45934
MAPK14	65.9194	0.633333	16	0.225293	6.35641	5.875	7.86465
AKT1	72.3919	0.655172	18	0.233366	6.60297	6.22222	10.6381
CCND1	53.5244	0.603175	14	0.175785	6.06935	4.28571	6.46551
CDK4	1.96016	0.475	5	0.0611415	3.85157	2.4	3
HSP90AA1	78.0264	0.633333	17	0.225295	6.4842	6	9.40743
BCL2L1	13.6025	0.542857	7	0.098898	4.5433	2.85714	3.6
CYCS	1.56667	0.44186	4	0.0515827	3.43338	1.5	2
AR	13.0099	0.550725	8	0.110843	4.83261	2.75	3.21429
ESR1	24.6626	0.612903	14	0.219935	6.06935	6.57143	7.85092
BIRC5	0.767483	0.5	4	0.0724727	3.43338	1.5	2
RUNX2	7.78063	0.520548	8	0.117777	4.83261	3	3.42857
TNF	32.0061	0.550725	11	0.124885	5.53789	3.45455	4.52143
VEGFA	18.7262	0.535211	9	0.11422	5.09201	3.77778	5.58929
IL6	41.9849	0.567164	13	0.153355	5.90737	4.92308	8.10833
STAT1	23.7164	0.584615	11	0.160024	5.53789	4	4.68571
NR3C1	7.82519	0.558824	8	0.126932	4.83261	3.5	4
TP53	78.6007	0.633333	18	0.228345	6.60297	5.55556	9.24314
RELA	22.5369	0.575758	11	0.152075	5.53789	4.72727	5.84643
