# Supplementary material for: Material basis and molecular mechanisms of Chaihuang Qingyi Huoxue Granule in the treatment of acute pancreatitis based on network pharmacology and molecular docking-based strategy
Source: Front Immunol. 2024 May 3;15:1353695. doi: 10.3389/fimmu.2024.1353695 (PMC11099290; doi:10.3389/fimmu.2024.1353695)
Supplement: Supplementary file 2 [file DataSheet_3.zip › Figures+Tables/Fig.5/Fig.5.(B3)/Table S4-score3.xlsx]

## Sheet: Table S4-score3
name	Betweenness	Closeness	Degree	Eigenvector	Information	LAC	Network
MYC	39.1556	0.622951	15	0.22754	6.21855	6.53333	8.15806
STAT3	236.617	0.745098	25	0.304364	7.24619	7.2	17.9592
MAPK3	86.2127	0.666667	19	0.258116	6.71365	7.05263	12.1062
HIF1A	22.8828	0.603175	14	0.22092	6.06935	6.71429	7.82714
FOS	39.1408	0.633333	16	0.228893	6.35641	7	9.6304
CDKN1A	38.0744	0.59375	13	0.166113	5.90737	5.23077	7.49444
MAPK1	40.76	0.622951	15	0.227549	6.21855	6.93333	8.45934
MAPK14	65.9194	0.633333	16	0.225293	6.35641	5.875	7.86465
AKT1	72.3919	0.655172	18	0.233366	6.60297	6.22222	10.6381
HSP90AA1	78.0264	0.633333	17	0.225295	6.4842	6	9.40743
ESR1	24.6626	0.612903	14	0.219935	6.06935	6.57143	7.85092
IL6	41.9849	0.567164	13	0.153355	5.90737	4.92308	8.10833
TP53	78.6007	0.633333	18	0.228345	6.60297	5.55556	9.24314
RELA	22.5369	0.575758	11	0.152075	5.53789	4.72727	5.84643
