# Supplementary material for: Material basis and molecular mechanisms of Chaihuang Qingyi Huoxue Granule in the treatment of acute pancreatitis based on network pharmacology and molecular docking-based strategy
Source: Front Immunol. 2024 May 3;15:1353695. doi: 10.3389/fimmu.2024.1353695 (PMC11099290; doi:10.3389/fimmu.2024.1353695)
Supplement: Supplementary file 2 [file DataSheet_3.zip › Figures+Tables/Fig.9/Fig.9.(A)TNF-a/TNF-a.xlsx]

## Sheet: 波长值
检测报告
程序名称：	Demo1								检测时间：	2023/07/30_17:25:21
板位布局：
	1	2	3	4	5	6	7	8	9	10	11	12
A	2								69	70	71	72
B	标准1	标准2	标准3	标准4	标准5	标准6	空白1	空白1	73	74	75	76
C	77	78	79	80	81	82	83	84	85	86	87	88
D	89	90	91	92	93	94	95	96	97	98	99	100
E	101	102	103	104	105	106	107	108	109	110	111	112
F	113	114	115	116	117	118	119	120	121	122	123	124
G	125	126	127	128	129	130	131
H
吸光度：											波长：	450 nm
	1	2	3	4	5	6	7	8	9	10	11	12
A									0.14644	0.15807	0.16052	0.13877
B	1.36277	0.89705	0.44308	0.28588	0.18739	0.12219	0.11388	0.19321	0.15730	0.15991	0.16491	0.14232
C	0.13472	0.16510	0.25272	0.35579	0.30512	0.34853	0.35158	0.22878	0.27473	0.19217	0.17175	0.17852
D	0.13334	0.16080	0.25876	0.35486	0.33739	0.34667	0.25815	0.23768	0.23242	0.15019	0.16663	0.18135
E	0.15357	0.13226	0.13960	0.15074	0.22527	0.46736	0.50346	0.39211	0.37657	0.32291	0.21869	0.15563
F	0.14844	0.13305	0.14172	0.14234	0.14768	0.50129	0.51427	0.45243	0.35961	0.35486	0.21277	0.15293
G	0.18283	0.19844	0.16441	0.17958	0.14608	0.15036
H
曲线信息：	标准曲线:										波长：	450 nm
公式:	y = (0.129778 - 1.917346)/ [ 1 + (x / 194.418758) ^ 1.619006 ] + 1.917346
拟合方式:	4PL:					R2:	0.99786
浓度：											波长：	450 nm
	1	2	3	4	5	6	7	8	9	10	11	12
A									10.88892	15.16541	15.97728	7.42302
B	320.00000	160.00000	80.00000	40.00000	20.00000	10.00000			14.90454	15.77753	17.37746	9.12549
C	5.12071	17.43665	38.88568	58.91992	49.38565	57.57761	43.40382	33.71635	32.93229	25.28512	19.44143	21.37464
D	4.17850	16.06752	40.14433	58.14120	55.50610	57.23200	40.01806	35.67473	34.52374	25.01681	17.90732	22.15475
E	13.60621	3.34405	7.84110	12.56766	11.39082	79.02626	85.46389	65.54614	62.72524	52.78368	31.43552	14.33170
F	11.68793	3.96687	8.85193	9.13433	12.36163	85.07565	87.39643	76.36373	59.62151	58.74667	30.06088	13.37338
G	22.55869	26.60261	17.22246	21.66832	10.74521	12.42434
H
