# Supplementary material for: Material basis and molecular mechanisms of Chaihuang Qingyi Huoxue Granule in the treatment of acute pancreatitis based on network pharmacology and molecular docking-based strategy
Source: Front Immunol. 2024 May 3;15:1353695. doi: 10.3389/fimmu.2024.1353695 (PMC11099290; doi:10.3389/fimmu.2024.1353695)
Supplement: Supplementary file 2 [file DataSheet_3.zip › Figures+Tables/Fig.9/Fig.9.(B)IL-6/IL-6.xlsx]

## Sheet: 波长值
检测报告
程序名称：	Demo1								检测时间：	2023/07/30_17:52:03
板位布局：
	1	2	3	4	5	6	7	8	9	10	11	12
A	标准1	标准2	标准3	标准4	标准5	标准6	空白1	空白1	69	70	71	72
B	6								73	74	75	76
C	77	78	79	80	81	82	83	84	85	86	87	88
D	89	90	91	92	93	94	95	96	97	98	99	100
E	101	102	103	104	105	106	107	108	109	110	111	112
F	113	114	115	116	117	118	119	120	121	122	123	124
G	125	126	127	128	129	130	131	132	133	134	135	136
H
吸光度：											波长：	450 nm
	1	2	3	4	5	6	7	8	9	10	11	12
A	2.31295	1.26014	0.77761	0.54419	0.43073	0.34658	0.63838	0.82706	0.46671	0.46063	0.39420	0.41848
B									0.46712	0.45044	0.38870	0.42199
C	0.44005	0.50099	0.50871	0.51086	0.51243	0.53621	0.47527	0.47641	0.46794	0.49577	0.47603	0.43744
D	0.43693	0.51311	0.50916	0.50960	0.50832	0.52552	0.46201	0.48135	0.46314	0.49166	0.46930	0.43783
E	0.44252	0.45524	0.41760	0.46294	0.54409	0.55781	0.56470	0.57743	0.64890	0.46882	0.47465	0.47322
F	0.43641	0.44626	0.42037	0.45896	0.53820	0.56196	0.55476	0.61252	0.62372	0.46026	0.47641	0.47385
G	0.48971	0.47661	0.49257	0.49543	0.48755	0.48571	0.48753	0.48454	0.48088	0.49568	0.48305	0.49701
H
曲线信息：	标准曲线:										波长：	450 nm
公式:	y = (0.318124 - 39.155789)/ [ 1 + (x / 2301.936398) ^ 1.086931 ] + 39.155789
拟合方式:	4PL:					R2:	0.99877
浓度：											波长：	450 nm
	1	2	3	4	5	6	7	8	9	10	11	12
A	160.00000	80.00000	40.00000	20.00000	10.00000	5.00000			13.79335	13.27167	7.43801	9.60199
B									13.82912	12.39281	6.94122	9.91149
C	11.49193	16.71046	17.36122	17.54262	17.67434	19.66607	14.52597	14.62318	13.89895	16.26887	14.59057	11.26493
D	11.22062	17.73132	17.39915	17.43596	17.32823	18.77257	13.39010	15.04426	13.48721	15.92049	14.01539	11.29850
E	11.70701	12.80764	9.52500	13.47015	20.32246	21.46212	22.03331	23.08477	28.92886	13.97441	14.47333	14.35093
F	11.17463	12.03119	9.76933	13.12804	19.83230	21.80610	21.20953	25.96553	26.88015	13.23947	14.62337	14.40517
G	15.75509	14.64010	15.99735	16.23979	15.57148	15.41531	15.56976	15.31560	15.00470	16.26135	15.18902	16.37377
H
	13.79335	13.27167	7.43801	9.60199	11.49193		16.71046	17.36122	17.54262	17.67434	19.66607		14.52597	14.62318	13.89895	16.26887	14.59057
	13.82912	12.39281	6.94122	9.91149	11.22062		17.73132	17.39915	17.43596	17.32823	18.77257		13.39010	15.04426	13.48721	15.92049	14.01539
	13.8112	12.8322	7.18961	9.75674	11.3563	0	17.2209	17.3802	17.4893	17.5013	19.2193	0	13.958	14.8337	13.6931	16.0947	14.303
	11.26493	11.70701	12.80764	9.52500	13.47015		20.32246	21.46212	22.03331	23.08477	28.92886		13.97441	14.47333	14.35093	15.75509	15.57148
	11.29850	11.17463	12.03119	9.76933	13.12804		19.83230	21.80610	21.20953	25.96553	26.88015		13.23947	14.62337	14.40517	14.64010	15.41531
	11.2817	11.4408	12.4194	9.64716	13.2991	0	20.0774	21.6341	21.6214	24.5252	27.9045	0	13.6069	14.5483	14.378	15.1976	15.4934
	13.8112	12.8322	7.18961	9.75674	11.3563	0	17.2209	17.3802	17.4893	17.5013	19.2193	0	13.958	14.8337	13.6931	16.0947	14.303
	11.2817	11.4408	12.4194	9.64716	13.2991	0	20.0774	21.6341	21.6214	24.5252	27.9045	0	13.6069	14.5483	14.378	15.1976	15.4934
