# Supplementary material for: Material basis and molecular mechanisms of Chaihuang Qingyi Huoxue Granule in the treatment of acute pancreatitis based on network pharmacology and molecular docking-based strategy
Source: Front Immunol. 2024 May 3;15:1353695. doi: 10.3389/fimmu.2024.1353695 (PMC11099290; doi:10.3389/fimmu.2024.1353695)
Supplement: Supplementary file 2 [file DataSheet_3.zip › Figures+Tables/Fig.9/Fig.9.(C)IL-1β/IL-1β.xlsx]

## Sheet: 波长值
检测报告
程序名称：	Demo1								检测时间：	2023/07/30_17:49:54
板位布局：
	1	2	3	4	5	6	7	8	9	10	11	12
A	2								69	70	71	72
B	标准1	标准2	标准3	标准4	标准5	标准6	空白1	空白1	73	74	75	76
C	77	78	79	80	81	82	83	84	85	86	87	88
D	89	90	91	92	93	94	95	96	97	98	99	100
E	101	102	103	104	105	106	107	108	109	110	111	112
F	113	114	115	116	117	118	119	120	121	122	123	124
G	125	126	127	128	129	130	131	132	133	134	135	136
H
吸光度：											波长：	450 nm
	1	2	3	4	5	6	7	8	9	10	11	12
A									0.42028	0.44496	0.41713	0.45496
B	2.34507	1.26026	0.76548	0.52072	0.38368	0.31338	0.58003	0.85804	0.38676	0.43464	0.42022	0.43747
C	0.45770	0.49679	0.50971	0.50958	0.54231	0.50977	0.47219	0.47362	0.49157	0.48490	0.49267	0.46678
D	0.44848	0.49314	0.50516	0.50689	0.53690	0.50723	0.46024	0.47959	0.46038	0.46532	0.48919	0.45901
E	0.45609	0.45197	0.43373	0.39382	0.56381	0.64638	0.53235	0.57447	0.55988	0.46435	0.47979	0.46351
F	0.43891	0.43492	0.43775	0.41734	0.55258	0.62048	0.52258	0.60947	0.55501	0.47690	0.47391	0.46741
G	0.47021	0.47237	0.47118	0.47232	0.48164	0.48353	0.49015	0.47786	0.48561	0.48256	0.49270	0.50568
H
曲线信息：	标准曲线:										波长：	450 nm
公式:	y = (0.275434 - 46.141590)/ [ 1 + (x / 2718.255602) ^ 1.077397 ] + 46.141590
拟合方式:	4PL:					R2:	0.99969
浓度：											波长：	450 nm
	1	2	3	4	5	6	7	8	9	10	11	12
A									13.01983	15.07447	12.75621	15.90144
B	160.00000	80.00000	40.00000	20.00000	10.00000	5.00000			10.19129	14.21796	13.01522	14.45374
C	16.12761	19.33073	20.38067	20.37060	23.01623	20.38590	17.31920	17.43696	18.90507	18.36071	18.99505	16.87515
D	15.36642	19.03303	20.01110	20.15168	22.58017	20.17972	16.33686	17.92587	16.34834	16.75561	18.71104	16.23579
E	15.99480	15.65501	14.14223	10.79091	24.74312	31.30968	22.21279	25.59666	24.42803	16.67547	17.94252	16.60664
F	14.57266	14.24174	14.47698	12.77393	23.84190	29.26015	21.42370	28.38582	24.03708	17.70570	17.46089	16.92687
G	17.15730	17.33438	17.23695	17.32986	18.09420	18.24835	18.78954	17.78401	18.41814	18.16901	18.99701	20.05400
H
