# Supplementary material for: Material basis and molecular mechanisms of Chaihuang Qingyi Huoxue Granule in the treatment of acute pancreatitis based on network pharmacology and molecular docking-based strategy
Source: Front Immunol. 2024 May 3;15:1353695. doi: 10.3389/fimmu.2024.1353695 (PMC11099290; doi:10.3389/fimmu.2024.1353695)
Supplement: Supplementary file 2 [file DataSheet_3.zip › Figures+Tables/Table/Table S1.xlsx]

## Sheet: Table S1
Drug	MolId	MolName	Symbol
Baishao	MOL001924	paeoniflorin	TNF
Baishao	MOL001924	paeoniflorin	IL6
Baishao	MOL001924	paeoniflorin	CD14
Baishao	MOL001924	paeoniflorin	LBP
Baishao	MOL000211	Mairin	PGR
Baishao	MOL000358	beta-sitosterol	PGR
Baishao	MOL000358	beta-sitosterol	NCOA2
Baishao	MOL000358	beta-sitosterol	PTGS1
Baishao	MOL000358	beta-sitosterol	PTGS2
Baishao	MOL000358	beta-sitosterol	HSP90AA1
Baishao	MOL000358	beta-sitosterol	KCNH2
Baishao	MOL000358	beta-sitosterol	DRD1
Baishao	MOL000358	beta-sitosterol	CHRM3
Baishao	MOL000358	beta-sitosterol	CHRM1
Baishao	MOL000358	beta-sitosterol	SCN5A
Baishao	MOL000358	beta-sitosterol	CHRM4
Baishao	MOL000358	beta-sitosterol	ADRA1A
Baishao	MOL000358	beta-sitosterol	CHRM2
Baishao	MOL000358	beta-sitosterol	ADRA1B
Baishao	MOL000358	beta-sitosterol	ADRB2
Baishao	MOL000358	beta-sitosterol	CHRNA2
Baishao	MOL000358	beta-sitosterol	SLC6A4
Baishao	MOL000358	beta-sitosterol	OPRM1
Baishao	MOL000358	beta-sitosterol	GABRA1
Baishao	MOL000358	beta-sitosterol	BCL2
Baishao	MOL000358	beta-sitosterol	BAX
Baishao	MOL000358	beta-sitosterol	CASP9
Baishao	MOL000358	beta-sitosterol	CASP3
Baishao	MOL000358	beta-sitosterol	CASP8
Baishao	MOL000358	beta-sitosterol	PRKCA
Baishao	MOL000358	beta-sitosterol	PON1
Baishao	MOL000358	beta-sitosterol	MAP2
Baishao	MOL000359	sitosterol	PGR
Baishao	MOL000359	sitosterol	NCOA2
Baishao	MOL000359	sitosterol	NR3C2
Chaihu	MOL013187	Cubebin	PTGS1
Chaihu	MOL013187	Cubebin	PTGS2
Chaihu	MOL013187	Cubebin	ADRB2
Chaihu	MOL013187	Cubebin	HSP90AA1
Chaihu	MOL004609	Areapillin	NOS2
Chaihu	MOL004609	Areapillin	AR
Chaihu	MOL004609	Areapillin	SCN5A
Chaihu	MOL004609	Areapillin	PTGS2
Chaihu	MOL004609	Areapillin	F7
Chaihu	MOL004609	Areapillin	ESR2
Chaihu	MOL004609	Areapillin	DPP4
Chaihu	MOL004609	Areapillin	HSP90AA1
Chaihu	MOL004609	Areapillin	IGHG1
Chaihu	MOL004609	Areapillin	PRSS1
Chaihu	MOL004609	Areapillin	NCOA2
Chaihu	MOL004609	Areapillin	NCOA1
Chaihu	MOL004609	Areapillin	CAMTA2
Chaihu	MOL004624	Longikaurin A	CHRM1
Chaihu	MOL004624	Longikaurin A	CHRM2
Chaihu	MOL004624	Longikaurin A	PRSS1
Chaihu	MOL004653	(+)-Anomalin	KCNH2
Chaihu	MOL004653	(+)-Anomalin	PTGS2
Chaihu	MOL004653	(+)-Anomalin	DPP4
Chaihu	MOL000449	Stigmasterol	PGR
Chaihu	MOL000449	Stigmasterol	NR3C2
Chaihu	MOL000449	Stigmasterol	NCOA2
Chaihu	MOL000449	Stigmasterol	ADH1C
Chaihu	MOL000449	Stigmasterol	IGHG1
Chaihu	MOL000449	Stigmasterol	RXRA
Chaihu	MOL000449	Stigmasterol	NCOA1
Chaihu	MOL000449	Stigmasterol	PTGS1
Chaihu	MOL000449	Stigmasterol	PTGS2
Chaihu	MOL000449	Stigmasterol	ADRA2A
Chaihu	MOL000449	Stigmasterol	SLC6A2
Chaihu	MOL000449	Stigmasterol	SLC6A3
Chaihu	MOL000449	Stigmasterol	ADRB2
Chaihu	MOL000449	Stigmasterol	AKR1B1
Chaihu	MOL000449	Stigmasterol	PLAU
Chaihu	MOL000449	Stigmasterol	LTA4H
Chaihu	MOL000449	Stigmasterol	MAOB
Chaihu	MOL000449	Stigmasterol	MAOA
Chaihu	MOL000449	Stigmasterol	CTRB1
Chaihu	MOL000449	Stigmasterol	CHRM3
Chaihu	MOL000449	Stigmasterol	CHRM1
Chaihu	MOL000449	Stigmasterol	ADRB1
Chaihu	MOL000449	Stigmasterol	SCN5A
Chaihu	MOL000449	Stigmasterol	ADRA1A
Chaihu	MOL000449	Stigmasterol	CHRM2
Chaihu	MOL000449	Stigmasterol	ADRA1B
Chaihu	MOL000449	Stigmasterol	GABRA1
Chaihu	MOL004718	α-spinasterol	PGR
Chaihu	MOL004718	α-spinasterol	NR3C2
Chaihu	MOL004718	α-spinasterol	NCOA2
Chaihu	MOL004598	3,5,6,7-tetramethoxy-2-(3,4,5-trimethoxyphenyl)chromone	ESR1
Chaihu	MOL004598	3,5,6,7-tetramethoxy-2-(3,4,5-trimethoxyphenyl)chromone	AR
Chaihu	MOL004598	3,5,6,7-tetramethoxy-2-(3,4,5-trimethoxyphenyl)chromone	PTGS2
Chaihu	MOL004598	3,5,6,7-tetramethoxy-2-(3,4,5-trimethoxyphenyl)chromone	F7
Chaihu	MOL004598	3,5,6,7-tetramethoxy-2-(3,4,5-trimethoxyphenyl)chromone	ACHE
Chaihu	MOL004598	3,5,6,7-tetramethoxy-2-(3,4,5-trimethoxyphenyl)chromone	ESR2
Chaihu	MOL004598	3,5,6,7-tetramethoxy-2-(3,4,5-trimethoxyphenyl)chromone	PRSS1
Chaihu	MOL004598	3,5,6,7-tetramethoxy-2-(3,4,5-trimethoxyphenyl)chromone	NCOA2
Chaihu	MOL004598	3,5,6,7-tetramethoxy-2-(3,4,5-trimethoxyphenyl)chromone	CAMTA2
Chishao	MOL000492	(+)-catechin	PTGS1
Chishao	MOL000492	(+)-catechin	ESR1
Chishao	MOL000492	(+)-catechin	PTGS2
Chishao	MOL000492	(+)-catechin	HSP90AA1
Chishao	MOL000492	(+)-catechin	DPEP1
Chishao	MOL000492	(+)-catechin	NCOA2
Chishao	MOL000492	(+)-catechin	CAMTA2
Chishao	MOL000492	(+)-catechin	RXRA
Chishao	MOL000492	(+)-catechin	CAT
Chishao	MOL000492	(+)-catechin	HAS2
Chishao	MOL001924	paeoniflorin	TNF
Chishao	MOL001924	paeoniflorin	IL6
Chishao	MOL001924	paeoniflorin	CD14
Chishao	MOL001924	paeoniflorin	LBP
Chishao	MOL000449	Stigmasterol	PGR
Chishao	MOL000449	Stigmasterol	NR3C2
Chishao	MOL000449	Stigmasterol	NCOA2
Chishao	MOL000449	Stigmasterol	ADH1C
Chishao	MOL000449	Stigmasterol	IGHG1
Chishao	MOL000449	Stigmasterol	RXRA
Chishao	MOL000449	Stigmasterol	NCOA1
Chishao	MOL000449	Stigmasterol	PTGS1
Chishao	MOL000449	Stigmasterol	PTGS2
Chishao	MOL000449	Stigmasterol	ADRA2A
Chishao	MOL000449	Stigmasterol	SLC6A2
Chishao	MOL000449	Stigmasterol	SLC6A3
Chishao	MOL000449	Stigmasterol	ADRB2
Chishao	MOL000449	Stigmasterol	AKR1B1
Chishao	MOL000449	Stigmasterol	PLAU
Chishao	MOL000449	Stigmasterol	LTA4H
Chishao	MOL000449	Stigmasterol	MAOB
Chishao	MOL000449	Stigmasterol	MAOA
Chishao	MOL000449	Stigmasterol	CTRB1
Chishao	MOL000449	Stigmasterol	CHRM3
Chishao	MOL000449	Stigmasterol	CHRM1
Chishao	MOL000449	Stigmasterol	ADRB1
Chishao	MOL000449	Stigmasterol	SCN5A
Chishao	MOL000449	Stigmasterol	ADRA1A
Chishao	MOL000449	Stigmasterol	CHRM2
Chishao	MOL000449	Stigmasterol	ADRA1B
Chishao	MOL000449	Stigmasterol	GABRA1
Chishao	MOL001002	ellagic acid	CDK2
Chishao	MOL001002	ellagic acid	ESR1
Chishao	MOL001002	ellagic acid	AR
Chishao	MOL001002	ellagic acid	PGR
Chishao	MOL001002	ellagic acid	HSP90AA1
Chishao	MOL001002	ellagic acid	RELA
Chishao	MOL001002	ellagic acid	VEGFA
Chishao	MOL001002	ellagic acid	CDKN1A
Chishao	MOL001002	ellagic acid	MMP2
Chishao	MOL001002	ellagic acid	MMP9
Chishao	MOL001002	ellagic acid	NFKBIA
Chishao	MOL001002	ellagic acid	CXCL8
Chishao	MOL001002	ellagic acid	PRKCB
Chishao	MOL001002	ellagic acid	GSTP1
Chishao	MOL001002	ellagic acid	IGF2
Chishao	MOL001002	ellagic acid	GSTM1
Chishao	MOL001002	ellagic acid	GSTM2
Chishao	MOL001002	ellagic acid	GSTA1
Chishao	MOL001002	ellagic acid	GSTA2
Chishao	MOL004355	Spinasterol	PGR
Chishao	MOL004355	Spinasterol	NR3C2
Chishao	MOL004355	Spinasterol	NCOA2
Chishao	MOL005043	campest-5-en-3beta-ol	PGR
Chishao	MOL006999	stigmast-7-en-3-ol	PGR
Chishao	MOL000358	beta-sitosterol	PGR
Chishao	MOL000358	beta-sitosterol	NCOA2
Chishao	MOL000358	beta-sitosterol	PTGS1
Chishao	MOL000358	beta-sitosterol	PTGS2
Chishao	MOL000358	beta-sitosterol	HSP90AA1
Chishao	MOL000358	beta-sitosterol	KCNH2
Chishao	MOL000358	beta-sitosterol	DRD1
Chishao	MOL000358	beta-sitosterol	CHRM3
Chishao	MOL000358	beta-sitosterol	CHRM1
Chishao	MOL000358	beta-sitosterol	SCN5A
Chishao	MOL000358	beta-sitosterol	CHRM4
Chishao	MOL000358	beta-sitosterol	ADRA1A
Chishao	MOL000358	beta-sitosterol	CHRM2
Chishao	MOL000358	beta-sitosterol	ADRA1B
Chishao	MOL000358	beta-sitosterol	ADRB2
Chishao	MOL000358	beta-sitosterol	CHRNA2
Chishao	MOL000358	beta-sitosterol	SLC6A4
Chishao	MOL000358	beta-sitosterol	OPRM1
Chishao	MOL000358	beta-sitosterol	GABRA1
Chishao	MOL000358	beta-sitosterol	BCL2
Chishao	MOL000358	beta-sitosterol	BAX
Chishao	MOL000358	beta-sitosterol	CASP9
Chishao	MOL000358	beta-sitosterol	CASP3
Chishao	MOL000358	beta-sitosterol	CASP8
Chishao	MOL000358	beta-sitosterol	PRKCA
Chishao	MOL000358	beta-sitosterol	PON1
Chishao	MOL000358	beta-sitosterol	MAP2
Chishao	MOL000359	sitosterol	PGR
Chishao	MOL000359	sitosterol	NCOA2
Chishao	MOL000359	sitosterol	NR3C2
Dahuang	MOL000471	aloe-emodin	PTGS1
Dahuang	MOL000471	aloe-emodin	PTGS2
Dahuang	MOL000471	aloe-emodin	HSP90AA1
Dahuang	MOL000471	aloe-emodin	NCOA2
Dahuang	MOL000471	aloe-emodin	PKIA
Dahuang	MOL000471	aloe-emodin	AKR1B1
Dahuang	MOL000471	aloe-emodin	IGHG1
Dahuang	MOL000471	aloe-emodin	CDKN1A
Dahuang	MOL000471	aloe-emodin	EIF6
Dahuang	MOL000471	aloe-emodin	BAX
Dahuang	MOL000471	aloe-emodin	TNF
Dahuang	MOL000471	aloe-emodin	CASP3
Dahuang	MOL000471	aloe-emodin	TP53
Dahuang	MOL000471	aloe-emodin	FASN
Dahuang	MOL000471	aloe-emodin	PRKCA
Dahuang	MOL000471	aloe-emodin	PRKCE
Dahuang	MOL000471	aloe-emodin	CDK1
Dahuang	MOL000471	aloe-emodin	PCNA
Dahuang	MOL000471	aloe-emodin	MYC
Dahuang	MOL000471	aloe-emodin	IL1B
Dahuang	MOL000471	aloe-emodin	PRKCD
Dahuang	MOL000471	aloe-emodin	CCNB1
Dahuang	MOL002235	EUPATIN	NOS2
Dahuang	MOL002235	EUPATIN	AR
Dahuang	MOL002235	EUPATIN	PTGS2
Dahuang	MOL002235	EUPATIN	F7
Dahuang	MOL002235	EUPATIN	ESR2
Dahuang	MOL002235	EUPATIN	DPP4
Dahuang	MOL002235	EUPATIN	HSP90AA1
Dahuang	MOL002235	EUPATIN	PRSS1
Dahuang	MOL002235	EUPATIN	NCOA2
Dahuang	MOL002235	EUPATIN	CAMTA2
Dahuang	MOL002235	EUPATIN	SCN5A
Dahuang	MOL002235	EUPATIN	KDR
Dahuang	MOL002235	EUPATIN	PPARD
Dahuang	MOL002268	rhein	PTGS1
Dahuang	MOL002268	rhein	PTGS2
Dahuang	MOL002268	rhein	HSP90AA1
Dahuang	MOL002268	rhein	NCOA2
Dahuang	MOL002268	rhein	AKR1B1
Dahuang	MOL000358	beta-sitosterol	PGR
Dahuang	MOL000358	beta-sitosterol	NCOA2
Dahuang	MOL000358	beta-sitosterol	PTGS1
Dahuang	MOL000358	beta-sitosterol	PTGS2
Dahuang	MOL000358	beta-sitosterol	HSP90AA1
Dahuang	MOL000358	beta-sitosterol	KCNH2
Dahuang	MOL000358	beta-sitosterol	DRD1
Dahuang	MOL000358	beta-sitosterol	CHRM3
Dahuang	MOL000358	beta-sitosterol	CHRM1
Dahuang	MOL000358	beta-sitosterol	SCN5A
Dahuang	MOL000358	beta-sitosterol	CHRM4
Dahuang	MOL000358	beta-sitosterol	ADRA1A
Dahuang	MOL000358	beta-sitosterol	CHRM2
Dahuang	MOL000358	beta-sitosterol	ADRA1B
Dahuang	MOL000358	beta-sitosterol	ADRB2
Dahuang	MOL000358	beta-sitosterol	CHRNA2
Dahuang	MOL000358	beta-sitosterol	SLC6A4
Dahuang	MOL000358	beta-sitosterol	OPRM1
Dahuang	MOL000358	beta-sitosterol	GABRA1
Dahuang	MOL000358	beta-sitosterol	BCL2
Dahuang	MOL000358	beta-sitosterol	BAX
Dahuang	MOL000358	beta-sitosterol	CASP9
Dahuang	MOL000358	beta-sitosterol	CASP3
Dahuang	MOL000358	beta-sitosterol	CASP8
Dahuang	MOL000358	beta-sitosterol	PRKCA
Dahuang	MOL000358	beta-sitosterol	PON1
Dahuang	MOL000358	beta-sitosterol	MAP2
Dahuang	MOL002297	Daucosterol_qt	PGR
Dahuang	MOL002297	Daucosterol_qt	NCOA2
Danshen	MOL007064	przewalskin b	PTGS2
Danshen	MOL007064	przewalskin b	PGR
Danshen	MOL007064	przewalskin b	NR3C2
Danshen	MOL007064	przewalskin b	NR3C1
Danshen	MOL007064	przewalskin b	NCOA2
Danshen	MOL007064	przewalskin b	NCOA1
Danshen	MOL007150	(6S)-6-hydroxy-1-methyl-6-methylol-8,9-dihydro-7H-naphtho[8,7-g]benzofuran-10,11-quinone	PTGS2
Danshen	MOL007150	(6S)-6-hydroxy-1-methyl-6-methylol-8,9-dihydro-7H-naphtho[8,7-g]benzofuran-10,11-quinone	CA2
Danshen	MOL007150	(6S)-6-hydroxy-1-methyl-6-methylol-8,9-dihydro-7H-naphtho[8,7-g]benzofuran-10,11-quinone	ACHE
Danshen	MOL007150	(6S)-6-hydroxy-1-methyl-6-methylol-8,9-dihydro-7H-naphtho[8,7-g]benzofuran-10,11-quinone	DPP4
Danshen	MOL007150	(6S)-6-hydroxy-1-methyl-6-methylol-8,9-dihydro-7H-naphtho[8,7-g]benzofuran-10,11-quinone	HSP90AA1
Danshen	MOL007150	(6S)-6-hydroxy-1-methyl-6-methylol-8,9-dihydro-7H-naphtho[8,7-g]benzofuran-10,11-quinone	PRSS1
Danshen	MOL007150	(6S)-6-hydroxy-1-methyl-6-methylol-8,9-dihydro-7H-naphtho[8,7-g]benzofuran-10,11-quinone	NCOA1
Danshen	MOL007058	formyltanshinone	AR
Danshen	MOL007058	formyltanshinone	PTGS2
Danshen	MOL007058	formyltanshinone	RXRA
Danshen	MOL007058	formyltanshinone	DPP4
Danshen	MOL007058	formyltanshinone	NCOA1
Danshen	MOL007120	miltionone Ⅱ	PTGS2
Danshen	MOL007120	miltionone Ⅱ	CA2
Danshen	MOL007120	miltionone Ⅱ	ACHE
Danshen	MOL007120	miltionone Ⅱ	PGR
Danshen	MOL007120	miltionone Ⅱ	NR3C1
Danshen	MOL007120	miltionone Ⅱ	NCOA2
Danshen	MOL007120	miltionone Ⅱ	NCOA1
Danshen	MOL007155	(6S)-6-(hydroxymethyl)-1,6-dimethyl-8,9-dihydro-7H-naphtho[8,7-g]benzofuran-10,11-dione	CHRM1
Danshen	MOL007155	(6S)-6-(hydroxymethyl)-1,6-dimethyl-8,9-dihydro-7H-naphtho[8,7-g]benzofuran-10,11-dione	SCN5A
Danshen	MOL007155	(6S)-6-(hydroxymethyl)-1,6-dimethyl-8,9-dihydro-7H-naphtho[8,7-g]benzofuran-10,11-dione	PTGS2
Danshen	MOL007155	(6S)-6-(hydroxymethyl)-1,6-dimethyl-8,9-dihydro-7H-naphtho[8,7-g]benzofuran-10,11-dione	OPRD1
Danshen	MOL007155	(6S)-6-(hydroxymethyl)-1,6-dimethyl-8,9-dihydro-7H-naphtho[8,7-g]benzofuran-10,11-dione	ACHE
Danshen	MOL007155	(6S)-6-(hydroxymethyl)-1,6-dimethyl-8,9-dihydro-7H-naphtho[8,7-g]benzofuran-10,11-dione	ADRA1A
Danshen	MOL007155	(6S)-6-(hydroxymethyl)-1,6-dimethyl-8,9-dihydro-7H-naphtho[8,7-g]benzofuran-10,11-dione	ADRB2
Danshen	MOL007155	(6S)-6-(hydroxymethyl)-1,6-dimethyl-8,9-dihydro-7H-naphtho[8,7-g]benzofuran-10,11-dione	OPRM1
Danshen	MOL007155	(6S)-6-(hydroxymethyl)-1,6-dimethyl-8,9-dihydro-7H-naphtho[8,7-g]benzofuran-10,11-dione	DPP4
Danshen	MOL007155	(6S)-6-(hydroxymethyl)-1,6-dimethyl-8,9-dihydro-7H-naphtho[8,7-g]benzofuran-10,11-dione	PRSS1
Danshen	MOL007155	(6S)-6-(hydroxymethyl)-1,6-dimethyl-8,9-dihydro-7H-naphtho[8,7-g]benzofuran-10,11-dione	NCOA1
Danshen	MOL007050	2-(4-hydroxy-3-methoxyphenyl)-5-(3-hydroxypropyl)-7-methoxy-3-benzofurancarboxaldehyde	NOS2
Danshen	MOL007050	2-(4-hydroxy-3-methoxyphenyl)-5-(3-hydroxypropyl)-7-methoxy-3-benzofurancarboxaldehyde	ESR1
Danshen	MOL007050	2-(4-hydroxy-3-methoxyphenyl)-5-(3-hydroxypropyl)-7-methoxy-3-benzofurancarboxaldehyde	AR
Danshen	MOL007050	2-(4-hydroxy-3-methoxyphenyl)-5-(3-hydroxypropyl)-7-methoxy-3-benzofurancarboxaldehyde	PPARG
Danshen	MOL007050	2-(4-hydroxy-3-methoxyphenyl)-5-(3-hydroxypropyl)-7-methoxy-3-benzofurancarboxaldehyde	ESR2
Danshen	MOL007050	2-(4-hydroxy-3-methoxyphenyl)-5-(3-hydroxypropyl)-7-methoxy-3-benzofurancarboxaldehyde	MAPK14
Danshen	MOL007050	2-(4-hydroxy-3-methoxyphenyl)-5-(3-hydroxypropyl)-7-methoxy-3-benzofurancarboxaldehyde	GSK3B
Danshen	MOL007050	2-(4-hydroxy-3-methoxyphenyl)-5-(3-hydroxypropyl)-7-methoxy-3-benzofurancarboxaldehyde	HSP90AA1
Danshen	MOL007050	2-(4-hydroxy-3-methoxyphenyl)-5-(3-hydroxypropyl)-7-methoxy-3-benzofurancarboxaldehyde	CDK2
Danshen	MOL007050	2-(4-hydroxy-3-methoxyphenyl)-5-(3-hydroxypropyl)-7-methoxy-3-benzofurancarboxaldehyde	CCNA2
Danshen	MOL007068	Przewaquinone B	PTGS2
Danshen	MOL007068	Przewaquinone B	RXRA
Danshen	MOL007068	Przewaquinone B	DPP4
Danshen	MOL007068	Przewaquinone B	HSP90AA1
Danshen	MOL007068	Przewaquinone B	IGHG1
Danshen	MOL007068	Przewaquinone B	PRSS1
Danshen	MOL007068	Przewaquinone B	NCOA1
Danshen	MOL007081	Danshenol B	PTGS2
Danshen	MOL007081	Danshenol B	CA2
Danshen	MOL007081	Danshenol B	PGR
Danshen	MOL007081	Danshenol B	OPRM1
Danshen	MOL007081	Danshenol B	NR3C1
Danshen	MOL007081	Danshenol B	HSP90AA1
Danshen	MOL007081	Danshenol B	NCOA1
Danshen	MOL007082	Danshenol A	PTGS1
Danshen	MOL007082	Danshenol A	KCNH2
Danshen	MOL007082	Danshenol A	SCN5A
Danshen	MOL007082	Danshenol A	PTGS2
Danshen	MOL007082	Danshenol A	RXRA
Danshen	MOL007082	Danshenol A	NCOA1
Danshen	MOL007069	przewaquinone c	PTGS1
Danshen	MOL007069	przewaquinone c	DRD1
Danshen	MOL007069	przewaquinone c	CHRM3
Danshen	MOL007069	przewaquinone c	CHRM1
Danshen	MOL007069	przewaquinone c	SCN5A
Danshen	MOL007069	przewaquinone c	CHRM5
Danshen	MOL007069	przewaquinone c	PTGS2
Danshen	MOL007069	przewaquinone c	CA2
Danshen	MOL007069	przewaquinone c	CHRM4
Danshen	MOL007069	przewaquinone c	OPRD1
Danshen	MOL007069	przewaquinone c	ACHE
Danshen	MOL007069	przewaquinone c	ADRA1A
Danshen	MOL007069	przewaquinone c	CHRM2
Danshen	MOL007069	przewaquinone c	ADRB2
Danshen	MOL007069	przewaquinone c	OPRM1
Danshen	MOL007069	przewaquinone c	GABRA1
Danshen	MOL007069	przewaquinone c	DPP4
Danshen	MOL007069	przewaquinone c	HSP90AA1
Danshen	MOL007069	przewaquinone c	NCOA1
Danshen	MOL007079	tanshinaldehyde	DRD1
Danshen	MOL007079	tanshinaldehyde	CHRM1
Danshen	MOL007079	tanshinaldehyde	PTGS2
Danshen	MOL007079	tanshinaldehyde	OPRD1
Danshen	MOL007079	tanshinaldehyde	ACHE
Danshen	MOL007079	tanshinaldehyde	ADRB2
Danshen	MOL007079	tanshinaldehyde	OPRM1
Danshen	MOL007079	tanshinaldehyde	DPP4
Danshen	MOL007079	tanshinaldehyde	PRSS1
Danshen	MOL007079	tanshinaldehyde	NCOA1
Danshen	MOL007088	cryptotanshinone	PTGS1
Danshen	MOL007088	cryptotanshinone	DRD1
Danshen	MOL007088	cryptotanshinone	CHRM3
Danshen	MOL007088	cryptotanshinone	CHRM1
Danshen	MOL007088	cryptotanshinone	SCN5A
Danshen	MOL007088	cryptotanshinone	CHRM5
Danshen	MOL007088	cryptotanshinone	PTGS2
Danshen	MOL007088	cryptotanshinone	CA2
Danshen	MOL007088	cryptotanshinone	CHRM4
Danshen	MOL007088	cryptotanshinone	OPRD1
Danshen	MOL007088	cryptotanshinone	ADRA1A
Danshen	MOL007088	cryptotanshinone	CHRM2
Danshen	MOL007088	cryptotanshinone	ADRA1B
Danshen	MOL007088	cryptotanshinone	ADRB2
Danshen	MOL007088	cryptotanshinone	ADRA1D
Danshen	MOL007088	cryptotanshinone	OPRM1
Danshen	MOL007088	cryptotanshinone	NCOA2
Danshen	MOL007088	cryptotanshinone	NCOA1
Danshen	MOL007088	cryptotanshinone	PGR
Danshen	MOL007088	cryptotanshinone	GABRA1
Danshen	MOL007088	cryptotanshinone	RELA
Danshen	MOL007088	cryptotanshinone	STAT3
Danshen	MOL007088	cryptotanshinone	CCND1
Danshen	MOL007088	cryptotanshinone	BCL2L1
Danshen	MOL007088	cryptotanshinone	TNF
Danshen	MOL007088	cryptotanshinone	APP
Danshen	MOL007088	cryptotanshinone	EDN1
Danshen	MOL007088	cryptotanshinone	BIRC5
Danshen	MOL007111	Isotanshinone II	NOS2
Danshen	MOL007111	Isotanshinone II	DRD1
Danshen	MOL007111	Isotanshinone II	CHRM3
Danshen	MOL007111	Isotanshinone II	CHRM1
Danshen	MOL007111	Isotanshinone II	ESR1
Danshen	MOL007111	Isotanshinone II	AR
Danshen	MOL007111	Isotanshinone II	SCN5A
Danshen	MOL007111	Isotanshinone II	CHRM5
Danshen	MOL007111	Isotanshinone II	PTGS2
Danshen	MOL007111	Isotanshinone II	RXRA
Danshen	MOL007111	Isotanshinone II	OPRD1
Danshen	MOL007111	Isotanshinone II	ACHE
Danshen	MOL007111	Isotanshinone II	ADRA1A
Danshen	MOL007111	Isotanshinone II	CHRM2
Danshen	MOL007111	Isotanshinone II	ADRB2
Danshen	MOL007111	Isotanshinone II	OPRM1
Danshen	MOL007111	Isotanshinone II	ESR2
Danshen	MOL007111	Isotanshinone II	GABRA1
Danshen	MOL007111	Isotanshinone II	DPP4
Danshen	MOL007111	Isotanshinone II	GSK3B
Danshen	MOL007111	Isotanshinone II	CDK2
Danshen	MOL007111	Isotanshinone II	CHEK1
Danshen	MOL007111	Isotanshinone II	CCNA2
Danshen	MOL007154	tanshinone iia	DRD1
Danshen	MOL007154	tanshinone iia	CHRM3
Danshen	MOL007154	tanshinone iia	CHRM1
Danshen	MOL007154	tanshinone iia	SCN5A
Danshen	MOL007154	tanshinone iia	CHRM5
Danshen	MOL007154	tanshinone iia	PTGS2
Danshen	MOL007154	tanshinone iia	CHRM4
Danshen	MOL007154	tanshinone iia	OPRD1
Danshen	MOL007154	tanshinone iia	ACHE
Danshen	MOL007154	tanshinone iia	ADRA1A
Danshen	MOL007154	tanshinone iia	CHRM2
Danshen	MOL007154	tanshinone iia	ADRB2
Danshen	MOL007154	tanshinone iia	OPRM1
Danshen	MOL007154	tanshinone iia	DPP4
Danshen	MOL007154	tanshinone iia	NCOA1
Danshen	MOL007154	tanshinone iia	RXRA
Danshen	MOL007154	tanshinone iia	RELA
Danshen	MOL007154	tanshinone iia	BCL2
Danshen	MOL007154	tanshinone iia	FOS
Danshen	MOL007154	tanshinone iia	CDKN1A
Danshen	MOL007154	tanshinone iia	MMP9
Danshen	MOL007154	tanshinone iia	AHSA1
Danshen	MOL007154	tanshinone iia	CASP3
Danshen	MOL007154	tanshinone iia	TP53
Danshen	MOL007154	tanshinone iia	NFKBIA
Danshen	MOL007154	tanshinone iia	FASN
Danshen	MOL007154	tanshinone iia	EDNRA
Danshen	MOL007154	tanshinone iia	EDN1
Danshen	MOL007154	tanshinone iia	CYP3A4
Danshen	MOL007154	tanshinone iia	CYP1A2
Danshen	MOL007154	tanshinone iia	MYC
Danshen	MOL007154	tanshinone iia	CYP1A1
Danshen	MOL007154	tanshinone iia	NR1I2
Danshen	MOL007154	tanshinone iia	NPM1
Danshen	MOL007154	tanshinone iia	ECE1
Danshen	MOL007154	tanshinone iia	PARP4
Danshen	MOL007154	tanshinone iia	CALCR
Danshen	MOL007154	tanshinone iia	ITGB3
Danshen	MOL007141	salvianolic acid g	PTGS2
Danshen	MOL007045	3α-hydroxytanshinoneⅡa	CHRM1
Danshen	MOL007045	3α-hydroxytanshinoneⅡa	SCN5A
Danshen	MOL007045	3α-hydroxytanshinoneⅡa	CHRM5
Danshen	MOL007045	3α-hydroxytanshinoneⅡa	PTGS2
Danshen	MOL007045	3α-hydroxytanshinoneⅡa	OPRD1
Danshen	MOL007045	3α-hydroxytanshinoneⅡa	ACHE
Danshen	MOL007045	3α-hydroxytanshinoneⅡa	ADRB2
Danshen	MOL007045	3α-hydroxytanshinoneⅡa	OPRM1
Danshen	MOL007045	3α-hydroxytanshinoneⅡa	DPP4
Danshen	MOL007045	3α-hydroxytanshinoneⅡa	PRSS1
Danshen	MOL007045	3α-hydroxytanshinoneⅡa	NCOA1
Danshen	MOL001659	Poriferasterol	PGR
Danshen	MOL001659	Poriferasterol	NR3C2
Danshen	MOL002651	Dehydrotanshinone II A	DRD1
Danshen	MOL002651	Dehydrotanshinone II A	CHRM3
Danshen	MOL002651	Dehydrotanshinone II A	CHRM1
Danshen	MOL002651	Dehydrotanshinone II A	ESR1
Danshen	MOL002651	Dehydrotanshinone II A	AR
Danshen	MOL002651	Dehydrotanshinone II A	SCN5A
Danshen	MOL002651	Dehydrotanshinone II A	PPARG
Danshen	MOL002651	Dehydrotanshinone II A	CHRM5
Danshen	MOL002651	Dehydrotanshinone II A	PTGS2
Danshen	MOL002651	Dehydrotanshinone II A	CHRM4
Danshen	MOL002651	Dehydrotanshinone II A	OPRD1
Danshen	MOL002651	Dehydrotanshinone II A	ACHE
Danshen	MOL002651	Dehydrotanshinone II A	ADRA1A
Danshen	MOL002651	Dehydrotanshinone II A	ADRB2
Danshen	MOL002651	Dehydrotanshinone II A	OPRM1
Danshen	MOL002651	Dehydrotanshinone II A	GABRA1
Danshen	MOL002651	Dehydrotanshinone II A	DPP4
Danshen	MOL002651	Dehydrotanshinone II A	NCOA1
Danshen	MOL007142	salvianolic acid j	F7
Danshen	MOL007142	salvianolic acid j	PRSS1
Danshen	MOL007152	Przewaquinone E	PTGS2
Danshen	MOL007152	Przewaquinone E	CA2
Danshen	MOL007152	Przewaquinone E	ACHE
Danshen	MOL007152	Przewaquinone E	DPP4
Danshen	MOL007152	Przewaquinone E	HSP90AA1
Danshen	MOL007152	Przewaquinone E	NCOA1
Danshen	MOL007151	Tanshindiol B	PTGS2
Danshen	MOL007151	Tanshindiol B	CA2
Danshen	MOL007151	Tanshindiol B	ACHE
Danshen	MOL007151	Tanshindiol B	DPP4
Danshen	MOL007151	Tanshindiol B	HSP90AA1
Danshen	MOL007151	Tanshindiol B	NCOA1
Danshen	MOL007070	(6S,7R)-6,7-dihydroxy-1,6-dimethyl-8,9-dihydro-7H-naphtho[8,7-g]benzofuran-10,11-dione	PTGS2
Danshen	MOL007070	(6S,7R)-6,7-dihydroxy-1,6-dimethyl-8,9-dihydro-7H-naphtho[8,7-g]benzofuran-10,11-dione	CA2
Danshen	MOL007070	(6S,7R)-6,7-dihydroxy-1,6-dimethyl-8,9-dihydro-7H-naphtho[8,7-g]benzofuran-10,11-dione	ACHE
Danshen	MOL007070	(6S,7R)-6,7-dihydroxy-1,6-dimethyl-8,9-dihydro-7H-naphtho[8,7-g]benzofuran-10,11-dione	DPP4
Danshen	MOL007070	(6S,7R)-6,7-dihydroxy-1,6-dimethyl-8,9-dihydro-7H-naphtho[8,7-g]benzofuran-10,11-dione	HSP90AA1
Danshen	MOL007070	(6S,7R)-6,7-dihydroxy-1,6-dimethyl-8,9-dihydro-7H-naphtho[8,7-g]benzofuran-10,11-dione	PRSS1
Danshen	MOL007070	(6S,7R)-6,7-dihydroxy-1,6-dimethyl-8,9-dihydro-7H-naphtho[8,7-g]benzofuran-10,11-dione	NCOA1
Danshen	MOL007071	przewaquinone f	PTGS2
Danshen	MOL007071	przewaquinone f	DPP4
Danshen	MOL007071	przewaquinone f	PRSS1
Danshen	MOL007071	przewaquinone f	NCOA1
Danshen	MOL007093	dan-shexinkum d	NOS2
Danshen	MOL007093	dan-shexinkum d	PTGS1
Danshen	MOL007093	dan-shexinkum d	KCNH2
Danshen	MOL007093	dan-shexinkum d	CHRM1
Danshen	MOL007093	dan-shexinkum d	ESR1
Danshen	MOL007093	dan-shexinkum d	AR
Danshen	MOL007093	dan-shexinkum d	SCN5A
Danshen	MOL007093	dan-shexinkum d	PPARG
Danshen	MOL007093	dan-shexinkum d	PTGS2
Danshen	MOL007093	dan-shexinkum d	CA2
Danshen	MOL007093	dan-shexinkum d	RXRA
Danshen	MOL007093	dan-shexinkum d	ACHE
Danshen	MOL007093	dan-shexinkum d	ADRA1B
Danshen	MOL007093	dan-shexinkum d	ADRB2
Danshen	MOL007093	dan-shexinkum d	ESR2
Danshen	MOL007093	dan-shexinkum d	DPP4
Danshen	MOL007093	dan-shexinkum d	GSK3B
Danshen	MOL007093	dan-shexinkum d	CDK2
Danshen	MOL007093	dan-shexinkum d	CHEK1
Danshen	MOL007093	dan-shexinkum d	IGHG1
Danshen	MOL007093	dan-shexinkum d	PRSS1
Danshen	MOL007093	dan-shexinkum d	CCNA2
Danshen	MOL007093	dan-shexinkum d	NCOA2
Danshen	MOL007093	dan-shexinkum d	NCOA1
Danshen	MOL007093	dan-shexinkum d	CAMTA2
Danshen	MOL007063	przewalskin a	NR3C2
Danshen	MOL007063	przewalskin a	NR3C1
Danshen	MOL001771	poriferast-5-en-3beta-ol	PGR
Danshen	MOL001771	poriferast-5-en-3beta-ol	NCOA2
Danshen	MOL000006	luteolin	PTGS1
Danshen	MOL000006	luteolin	AR
Danshen	MOL000006	luteolin	PTGS2
Danshen	MOL000006	luteolin	HSP90AA1
Danshen	MOL000006	luteolin	PRSS1
Danshen	MOL000006	luteolin	NCOA2
Danshen	MOL000006	luteolin	DPP4
Danshen	MOL000006	luteolin	RELA
Danshen	MOL000006	luteolin	EGFR
Danshen	MOL000006	luteolin	AKT1
Danshen	MOL000006	luteolin	VEGFA
Danshen	MOL000006	luteolin	CCND1
Danshen	MOL000006	luteolin	BCL2L1
Danshen	MOL000006	luteolin	CDKN1A
Danshen	MOL000006	luteolin	CASP9
Danshen	MOL000006	luteolin	MMP2
Danshen	MOL000006	luteolin	MMP9
Danshen	MOL000006	luteolin	MAPK1
Danshen	MOL000006	luteolin	IL10
Danshen	MOL000006	luteolin	RB1
Danshen	MOL000006	luteolin	CDK4
Danshen	MOL000006	luteolin	TNF
Danshen	MOL000006	luteolin	IL6
Danshen	MOL000006	luteolin	CASP3
Danshen	MOL000006	luteolin	TP53
Danshen	MOL000006	luteolin	NFKBIA
Danshen	MOL000006	luteolin	TOP1
Danshen	MOL000006	luteolin	MDM2
Danshen	MOL000006	luteolin	APP
Danshen	MOL000006	luteolin	MMP1
Danshen	MOL000006	luteolin	PCNA
Danshen	MOL000006	luteolin	ERBB2
Danshen	MOL000006	luteolin	PPARG
Danshen	MOL000006	luteolin	HMOX1
Danshen	MOL000006	luteolin	CASP7
Danshen	MOL000006	luteolin	ICAM1
Danshen	MOL000006	luteolin	MCL1
Danshen	MOL000006	luteolin	BIRC5
Danshen	MOL000006	luteolin	IL2RA
Danshen	MOL000006	luteolin	CCNB1
Danshen	MOL000006	luteolin	TYR
Danshen	MOL000006	luteolin	IFNG
Danshen	MOL000006	luteolin	IL4
Danshen	MOL000006	luteolin	TOP2A
Danshen	MOL000006	luteolin	GSTP1
Danshen	MOL000006	luteolin	XIAP
Danshen	MOL000006	luteolin	SLC2A4
Danshen	MOL000006	luteolin	INSR
Danshen	MOL000006	luteolin	CD40LG
Danshen	MOL000006	luteolin	PTGES
Danshen	MOL000006	luteolin	NUF2
Danshen	MOL000006	luteolin	ADCY2
Danshen	MOL000006	luteolin	MET
Danshen	MOL007059	3-beta-Hydroxymethyllenetanshiquinone	DRD1
Danshen	MOL007059	3-beta-Hydroxymethyllenetanshiquinone	CHRM1
Danshen	MOL007059	3-beta-Hydroxymethyllenetanshiquinone	PTGS2
Danshen	MOL007059	3-beta-Hydroxymethyllenetanshiquinone	CA2
Danshen	MOL007059	3-beta-Hydroxymethyllenetanshiquinone	RXRA
Danshen	MOL007059	3-beta-Hydroxymethyllenetanshiquinone	OPRD1
Danshen	MOL007059	3-beta-Hydroxymethyllenetanshiquinone	ACHE
Danshen	MOL007059	3-beta-Hydroxymethyllenetanshiquinone	ADRA1A
Danshen	MOL007059	3-beta-Hydroxymethyllenetanshiquinone	ADRB2
Danshen	MOL007059	3-beta-Hydroxymethyllenetanshiquinone	OPRM1
Danshen	MOL007059	3-beta-Hydroxymethyllenetanshiquinone	DPP4
Danshen	MOL007059	3-beta-Hydroxymethyllenetanshiquinone	HSP90AA1
Danshen	MOL007059	3-beta-Hydroxymethyllenetanshiquinone	IGHG1
Danshen	MOL007059	3-beta-Hydroxymethyllenetanshiquinone	PRSS1
Danshen	MOL007059	3-beta-Hydroxymethyllenetanshiquinone	NCOA1
Gancao	MOL001484	Inermine	PTGS1
Gancao	MOL001484	Inermine	CHRM3
Gancao	MOL001484	Inermine	SCN5A
Gancao	MOL001484	Inermine	PTGS2
Gancao	MOL001484	Inermine	HTR3A
Gancao	MOL001484	Inermine	RXRA
Gancao	MOL001484	Inermine	ADRA1B
Gancao	MOL001484	Inermine	ADRA1D
Gancao	MOL001484	Inermine	IGHG1
Gancao	MOL001484	Inermine	PRSS1
Gancao	MOL001484	Inermine	CAMTA2
Gancao	MOL001484	Inermine	CHRM1
Gancao	MOL001484	Inermine	ADRB2
Gancao	MOL001484	Inermine	OPRM1
Gancao	MOL001484	Inermine	HSP90AA1
Gancao	MOL000211	Mairin	PGR
Gancao	MOL002311	Glycyrol	NOS2
Gancao	MOL002311	Glycyrol	ESR1
Gancao	MOL002311	Glycyrol	PPARG
Gancao	MOL002311	Glycyrol	PTGS2
Gancao	MOL002311	Glycyrol	KDR
Gancao	MOL002311	Glycyrol	MAPK14
Gancao	MOL002311	Glycyrol	GSK3B
Gancao	MOL002311	Glycyrol	CHEK1
Gancao	MOL002311	Glycyrol	CCNA2
Gancao	MOL000359	sitosterol	PGR
Gancao	MOL000359	sitosterol	NCOA2
Gancao	MOL000359	sitosterol	NR3C2
Gancao	MOL004806	euchrenone	NOS2
Gancao	MOL004806	euchrenone	KCNH2
Gancao	MOL004806	euchrenone	ESR1
Gancao	MOL004806	euchrenone	SCN5A
Gancao	MOL004806	euchrenone	PTGS2
Gancao	MOL004806	euchrenone	ESR2
Gancao	MOL004806	euchrenone	BACE1
Gancao	MOL004806	euchrenone	CAMTA2
Gancao	MOL004808	glyasperin B	NOS2
Gancao	MOL004808	glyasperin B	ESR1
Gancao	MOL004808	glyasperin B	AR
Gancao	MOL004808	glyasperin B	PPARG
Gancao	MOL004808	glyasperin B	PTGS2
Gancao	MOL004808	glyasperin B	F7
Gancao	MOL004808	glyasperin B	KDR
Gancao	MOL004808	glyasperin B	ACHE
Gancao	MOL004808	glyasperin B	ESR2
Gancao	MOL004808	glyasperin B	DPP4
Gancao	MOL004808	glyasperin B	GSK3B
Gancao	MOL004808	glyasperin B	HSP90AA1
Gancao	MOL004808	glyasperin B	CDK2
Gancao	MOL004808	glyasperin B	PRSS1
Gancao	MOL004808	glyasperin B	CCNA2
Gancao	MOL004808	glyasperin B	NCOA2
Gancao	MOL004808	glyasperin B	CAMTA2
Gancao	MOL004810	glyasperin F	NOS2
Gancao	MOL004810	glyasperin F	PTGS1
Gancao	MOL004810	glyasperin F	ESR1
Gancao	MOL004810	glyasperin F	AR
Gancao	MOL004810	glyasperin F	SCN5A
Gancao	MOL004810	glyasperin F	PPARG
Gancao	MOL004810	glyasperin F	PTGS2
Gancao	MOL004810	glyasperin F	ESR2
Gancao	MOL004810	glyasperin F	MAPK14
Gancao	MOL004810	glyasperin F	GSK3B
Gancao	MOL004810	glyasperin F	HSP90AA1
Gancao	MOL004810	glyasperin F	CDK2
Gancao	MOL004810	glyasperin F	PRSS1
Gancao	MOL004810	glyasperin F	CCNA2
Gancao	MOL004810	glyasperin F	CAMTA2
Gancao	MOL004811	Glyasperin C	NOS2
Gancao	MOL004811	Glyasperin C	KCNH2
Gancao	MOL004811	Glyasperin C	ESR1
Gancao	MOL004811	Glyasperin C	AR
Gancao	MOL004811	Glyasperin C	SCN5A
Gancao	MOL004811	Glyasperin C	PPARG
Gancao	MOL004811	Glyasperin C	PTGS2
Gancao	MOL004811	Glyasperin C	RXRA
Gancao	MOL004811	Glyasperin C	ACHE
Gancao	MOL004811	Glyasperin C	ESR2
Gancao	MOL004811	Glyasperin C	DPP4
Gancao	MOL004811	Glyasperin C	MAPK14
Gancao	MOL004811	Glyasperin C	GSK3B
Gancao	MOL004811	Glyasperin C	HSP90AA1
Gancao	MOL004811	Glyasperin C	CDK2
Gancao	MOL004811	Glyasperin C	CHEK1
Gancao	MOL004811	Glyasperin C	PRSS1
Gancao	MOL004811	Glyasperin C	CCNA2
Gancao	MOL004811	Glyasperin C	NCOA2
Gancao	MOL004811	Glyasperin C	CAMTA2
Gancao	MOL004814	Isotrifoliol	NOS2
Gancao	MOL004814	Isotrifoliol	ESR1
Gancao	MOL004814	Isotrifoliol	AR
Gancao	MOL004814	Isotrifoliol	PTGS2
Gancao	MOL004814	Isotrifoliol	ESR2
Gancao	MOL004814	Isotrifoliol	MAPK14
Gancao	MOL004814	Isotrifoliol	GSK3B
Gancao	MOL004814	Isotrifoliol	HSP90AA1
Gancao	MOL004814	Isotrifoliol	CDK2
Gancao	MOL004814	Isotrifoliol	CHEK1
Gancao	MOL004814	Isotrifoliol	CCNA2
Gancao	MOL004820	kanzonols W	NOS2
Gancao	MOL004820	kanzonols W	PTGS1
Gancao	MOL004820	kanzonols W	ESR1
Gancao	MOL004820	kanzonols W	AR
Gancao	MOL004820	kanzonols W	SCN5A
Gancao	MOL004820	kanzonols W	PPARG
Gancao	MOL004820	kanzonols W	PTGS2
Gancao	MOL004820	kanzonols W	RXRA
Gancao	MOL004820	kanzonols W	ESR2
Gancao	MOL004820	kanzonols W	MAPK14
Gancao	MOL004820	kanzonols W	GSK3B
Gancao	MOL004820	kanzonols W	CDK2
Gancao	MOL004820	kanzonols W	CHEK1
Gancao	MOL004820	kanzonols W	PRSS1
Gancao	MOL004820	kanzonols W	CCNA2
Gancao	MOL004820	kanzonols W	NCOA2
Gancao	MOL004820	kanzonols W	NCOA1
Gancao	MOL004820	kanzonols W	CAMTA2
Gancao	MOL004827	Semilicoisoflavone B	NOS2
Gancao	MOL004827	Semilicoisoflavone B	ESR1
Gancao	MOL004827	Semilicoisoflavone B	AR
Gancao	MOL004827	Semilicoisoflavone B	SCN5A
Gancao	MOL004827	Semilicoisoflavone B	PPARG
Gancao	MOL004827	Semilicoisoflavone B	PTGS2
Gancao	MOL004827	Semilicoisoflavone B	F7
Gancao	MOL004827	Semilicoisoflavone B	ACHE
Gancao	MOL004827	Semilicoisoflavone B	GSK3B
Gancao	MOL004827	Semilicoisoflavone B	HSP90AA1
Gancao	MOL004827	Semilicoisoflavone B	CDK2
Gancao	MOL004827	Semilicoisoflavone B	CHEK1
Gancao	MOL004827	Semilicoisoflavone B	PRSS1
Gancao	MOL004827	Semilicoisoflavone B	CAMTA2
Gancao	MOL004833	Phaseolinisoflavan	NOS2
Gancao	MOL004833	Phaseolinisoflavan	CHRM1
Gancao	MOL004833	Phaseolinisoflavan	ESR1
Gancao	MOL004833	Phaseolinisoflavan	AR
Gancao	MOL004833	Phaseolinisoflavan	SCN5A
Gancao	MOL004833	Phaseolinisoflavan	PPARG
Gancao	MOL004833	Phaseolinisoflavan	PTGS2
Gancao	MOL004833	Phaseolinisoflavan	RXRA
Gancao	MOL004833	Phaseolinisoflavan	ACHE
Gancao	MOL004833	Phaseolinisoflavan	ADRA1B
Gancao	MOL004833	Phaseolinisoflavan	ADRB2
Gancao	MOL004833	Phaseolinisoflavan	ESR2
Gancao	MOL004833	Phaseolinisoflavan	MAPK14
Gancao	MOL004833	Phaseolinisoflavan	GSK3B
Gancao	MOL004833	Phaseolinisoflavan	CDK2
Gancao	MOL004833	Phaseolinisoflavan	CHEK1
Gancao	MOL004833	Phaseolinisoflavan	PRSS1
Gancao	MOL004833	Phaseolinisoflavan	CCNA2
Gancao	MOL004833	Phaseolinisoflavan	NCOA1
Gancao	MOL004833	Phaseolinisoflavan	CAMTA2
Gancao	MOL004849	3-(2,4-dihydroxyphenyl)-8-(1,1-dimethylprop-2-enyl)-7-hydroxy-5-methoxy-coumarin	NOS2
Gancao	MOL004849	3-(2,4-dihydroxyphenyl)-8-(1,1-dimethylprop-2-enyl)-7-hydroxy-5-methoxy-coumarin	KCNH2
Gancao	MOL004849	3-(2,4-dihydroxyphenyl)-8-(1,1-dimethylprop-2-enyl)-7-hydroxy-5-methoxy-coumarin	ESR1
Gancao	MOL004849	3-(2,4-dihydroxyphenyl)-8-(1,1-dimethylprop-2-enyl)-7-hydroxy-5-methoxy-coumarin	AR
Gancao	MOL004849	3-(2,4-dihydroxyphenyl)-8-(1,1-dimethylprop-2-enyl)-7-hydroxy-5-methoxy-coumarin	PPARG
Gancao	MOL004849	3-(2,4-dihydroxyphenyl)-8-(1,1-dimethylprop-2-enyl)-7-hydroxy-5-methoxy-coumarin	PTGS2
Gancao	MOL004849	3-(2,4-dihydroxyphenyl)-8-(1,1-dimethylprop-2-enyl)-7-hydroxy-5-methoxy-coumarin	F7
Gancao	MOL004849	3-(2,4-dihydroxyphenyl)-8-(1,1-dimethylprop-2-enyl)-7-hydroxy-5-methoxy-coumarin	KDR
Gancao	MOL004849	3-(2,4-dihydroxyphenyl)-8-(1,1-dimethylprop-2-enyl)-7-hydroxy-5-methoxy-coumarin	ESR2
Gancao	MOL004849	3-(2,4-dihydroxyphenyl)-8-(1,1-dimethylprop-2-enyl)-7-hydroxy-5-methoxy-coumarin	DPP4
Gancao	MOL004849	3-(2,4-dihydroxyphenyl)-8-(1,1-dimethylprop-2-enyl)-7-hydroxy-5-methoxy-coumarin	MAPK14
Gancao	MOL004849	3-(2,4-dihydroxyphenyl)-8-(1,1-dimethylprop-2-enyl)-7-hydroxy-5-methoxy-coumarin	GSK3B
Gancao	MOL004849	3-(2,4-dihydroxyphenyl)-8-(1,1-dimethylprop-2-enyl)-7-hydroxy-5-methoxy-coumarin	HSP90AA1
Gancao	MOL004849	3-(2,4-dihydroxyphenyl)-8-(1,1-dimethylprop-2-enyl)-7-hydroxy-5-methoxy-coumarin	CDK2
Gancao	MOL004849	3-(2,4-dihydroxyphenyl)-8-(1,1-dimethylprop-2-enyl)-7-hydroxy-5-methoxy-coumarin	CHEK1
Gancao	MOL004849	3-(2,4-dihydroxyphenyl)-8-(1,1-dimethylprop-2-enyl)-7-hydroxy-5-methoxy-coumarin	PRSS1
Gancao	MOL004849	3-(2,4-dihydroxyphenyl)-8-(1,1-dimethylprop-2-enyl)-7-hydroxy-5-methoxy-coumarin	NCOA2
Gancao	MOL004849	3-(2,4-dihydroxyphenyl)-8-(1,1-dimethylprop-2-enyl)-7-hydroxy-5-methoxy-coumarin	NCOA1
Gancao	MOL004849	3-(2,4-dihydroxyphenyl)-8-(1,1-dimethylprop-2-enyl)-7-hydroxy-5-methoxy-coumarin	CAMTA2
Gancao	MOL004855	Licoricone	NOS2
Gancao	MOL004855	Licoricone	KCNH2
Gancao	MOL004855	Licoricone	ESR1
Gancao	MOL004855	Licoricone	AR
Gancao	MOL004855	Licoricone	PPARG
Gancao	MOL004855	Licoricone	PTGS2
Gancao	MOL004855	Licoricone	KDR
Gancao	MOL004855	Licoricone	CHEK1
Gancao	MOL004855	Licoricone	PRSS1
Gancao	MOL004855	Licoricone	NCOA2
Gancao	MOL004855	Licoricone	CAMTA2
Gancao	MOL004856	Gancaonin A	NOS2
Gancao	MOL004856	Gancaonin A	ESR1
Gancao	MOL004856	Gancaonin A	AR
Gancao	MOL004856	Gancaonin A	SCN5A
Gancao	MOL004856	Gancaonin A	PPARG
Gancao	MOL004856	Gancaonin A	PTGS2
Gancao	MOL004856	Gancaonin A	ACHE
Gancao	MOL004856	Gancaonin A	ESR2
Gancao	MOL004856	Gancaonin A	DPP4
Gancao	MOL004856	Gancaonin A	GSK3B
Gancao	MOL004856	Gancaonin A	HSP90AA1
Gancao	MOL004856	Gancaonin A	CHEK1
Gancao	MOL004856	Gancaonin A	PRSS1
Gancao	MOL004856	Gancaonin A	CCNA2
Gancao	MOL004856	Gancaonin A	NCOA2
Gancao	MOL004856	Gancaonin A	CAMTA2
Gancao	MOL004857	Gancaonin B	NOS2
Gancao	MOL004857	Gancaonin B	ESR1
Gancao	MOL004857	Gancaonin B	AR
Gancao	MOL004857	Gancaonin B	PPARG
Gancao	MOL004857	Gancaonin B	PTGS2
Gancao	MOL004857	Gancaonin B	F7
Gancao	MOL004857	Gancaonin B	KDR
Gancao	MOL004857	Gancaonin B	ADRA1B
Gancao	MOL004857	Gancaonin B	ADRB2
Gancao	MOL004857	Gancaonin B	ESR2
Gancao	MOL004857	Gancaonin B	DPP4
Gancao	MOL004857	Gancaonin B	GSK3B
Gancao	MOL004857	Gancaonin B	HSP90AA1
Gancao	MOL004857	Gancaonin B	CHEK1
Gancao	MOL004857	Gancaonin B	PRSS1
Gancao	MOL004857	Gancaonin B	CCNA2
Gancao	MOL004857	Gancaonin B	NCOA2
Gancao	MOL004857	Gancaonin B	CAMTA2
Gancao	MOL004879	Glycyrin	NOS2
Gancao	MOL004879	Glycyrin	KCNH2
Gancao	MOL004879	Glycyrin	ESR1
Gancao	MOL004879	Glycyrin	AR
Gancao	MOL004879	Glycyrin	PPARG
Gancao	MOL004879	Glycyrin	PTGS2
Gancao	MOL004879	Glycyrin	KDR
Gancao	MOL004879	Glycyrin	ESR2
Gancao	MOL004879	Glycyrin	DPP4
Gancao	MOL004879	Glycyrin	CHEK1
Gancao	MOL004879	Glycyrin	PRSS1
Gancao	MOL004879	Glycyrin	NCOA2
Gancao	MOL004879	Glycyrin	CAMTA2
Gancao	MOL004883	Licoisoflavone	NOS2
Gancao	MOL004883	Licoisoflavone	ESR1
Gancao	MOL004883	Licoisoflavone	AR
Gancao	MOL004883	Licoisoflavone	PPARG
Gancao	MOL004883	Licoisoflavone	PTGS2
Gancao	MOL004883	Licoisoflavone	KDR
Gancao	MOL004883	Licoisoflavone	DPP4
Gancao	MOL004883	Licoisoflavone	MAPK14
Gancao	MOL004883	Licoisoflavone	HSP90AA1
Gancao	MOL004883	Licoisoflavone	CDK2
Gancao	MOL004883	Licoisoflavone	CHEK1
Gancao	MOL004883	Licoisoflavone	PRSS1
Gancao	MOL004883	Licoisoflavone	CCNA2
Gancao	MOL004883	Licoisoflavone	NCOA2
Gancao	MOL004883	Licoisoflavone	CAMTA2
Gancao	MOL004884	Licoisoflavone B	NOS2
Gancao	MOL004884	Licoisoflavone B	ESR1
Gancao	MOL004884	Licoisoflavone B	AR
Gancao	MOL004884	Licoisoflavone B	PPARG
Gancao	MOL004884	Licoisoflavone B	PTGS2
Gancao	MOL004884	Licoisoflavone B	ACHE
Gancao	MOL004884	Licoisoflavone B	ESR2
Gancao	MOL004884	Licoisoflavone B	GSK3B
Gancao	MOL004884	Licoisoflavone B	CDK2
Gancao	MOL004884	Licoisoflavone B	CHEK1
Gancao	MOL004884	Licoisoflavone B	PRSS1
Gancao	MOL004884	Licoisoflavone B	CCNA2
Gancao	MOL004884	Licoisoflavone B	CAMTA2
Gancao	MOL004885	licoisoflavanone	NOS2
Gancao	MOL004885	licoisoflavanone	PTGS1
Gancao	MOL004885	licoisoflavanone	ESR1
Gancao	MOL004885	licoisoflavanone	AR
Gancao	MOL004885	licoisoflavanone	SCN5A
Gancao	MOL004885	licoisoflavanone	PPARG
Gancao	MOL004885	licoisoflavanone	PTGS2
Gancao	MOL004885	licoisoflavanone	F7
Gancao	MOL004885	licoisoflavanone	ACHE
Gancao	MOL004885	licoisoflavanone	ESR2
Gancao	MOL004885	licoisoflavanone	GSK3B
Gancao	MOL004885	licoisoflavanone	HSP90AA1
Gancao	MOL004885	licoisoflavanone	CDK2
Gancao	MOL004885	licoisoflavanone	PRSS1
Gancao	MOL004885	licoisoflavanone	CCNA2
Gancao	MOL004885	licoisoflavanone	NCOA1
Gancao	MOL004885	licoisoflavanone	CAMTA2
Gancao	MOL004891	shinpterocarpin	NOS2
Gancao	MOL004891	shinpterocarpin	PTGS1
Gancao	MOL004891	shinpterocarpin	CHRM3
Gancao	MOL004891	shinpterocarpin	KCNH2
Gancao	MOL004891	shinpterocarpin	CHRM1
Gancao	MOL004891	shinpterocarpin	ESR1
Gancao	MOL004891	shinpterocarpin	AR
Gancao	MOL004891	shinpterocarpin	SCN5A
Gancao	MOL004891	shinpterocarpin	PPARG
Gancao	MOL004891	shinpterocarpin	PTGS2
Gancao	MOL004891	shinpterocarpin	HTR3A
Gancao	MOL004891	shinpterocarpin	RXRA
Gancao	MOL004891	shinpterocarpin	OPRD1
Gancao	MOL004891	shinpterocarpin	ADRA1B
Gancao	MOL004891	shinpterocarpin	ADRB2
Gancao	MOL004891	shinpterocarpin	ADRA1D
Gancao	MOL004891	shinpterocarpin	OPRM1
Gancao	MOL004891	shinpterocarpin	ESR2
Gancao	MOL004891	shinpterocarpin	MAPK14
Gancao	MOL004891	shinpterocarpin	GSK3B
Gancao	MOL004891	shinpterocarpin	CDK2
Gancao	MOL004891	shinpterocarpin	RXRB
Gancao	MOL004891	shinpterocarpin	PRSS1
Gancao	MOL004891	shinpterocarpin	CCNA2
Gancao	MOL004891	shinpterocarpin	NCOA1
Gancao	MOL004891	shinpterocarpin	CAMTA2
Gancao	MOL004903	liquiritin	F7
Gancao	MOL004903	liquiritin	CAMTA2
Gancao	MOL004903	liquiritin	PTGS2
Gancao	MOL004903	liquiritin	KDR
Gancao	MOL004903	liquiritin	SOD1
Gancao	MOL004904	licopyranocoumarin	NOS2
Gancao	MOL004904	licopyranocoumarin	ESR1
Gancao	MOL004904	licopyranocoumarin	AR
Gancao	MOL004904	licopyranocoumarin	PPARG
Gancao	MOL004904	licopyranocoumarin	PTGS2
Gancao	MOL004904	licopyranocoumarin	F7
Gancao	MOL004904	licopyranocoumarin	KDR
Gancao	MOL004904	licopyranocoumarin	ACHE
Gancao	MOL004904	licopyranocoumarin	CDK2
Gancao	MOL004904	licopyranocoumarin	PRSS1
Gancao	MOL004904	licopyranocoumarin	CCNA2
Gancao	MOL004904	licopyranocoumarin	CAMTA2
Gancao	MOL004908	Glabridin	NOS2
Gancao	MOL004908	Glabridin	CHRM1
Gancao	MOL004908	Glabridin	ESR1
Gancao	MOL004908	Glabridin	AR
Gancao	MOL004908	Glabridin	SCN5A
Gancao	MOL004908	Glabridin	PPARG
Gancao	MOL004908	Glabridin	PTGS2
Gancao	MOL004908	Glabridin	RXRA
Gancao	MOL004908	Glabridin	ACHE
Gancao	MOL004908	Glabridin	ADRA1B
Gancao	MOL004908	Glabridin	ADRB2
Gancao	MOL004908	Glabridin	ESR2
Gancao	MOL004908	Glabridin	MAPK14
Gancao	MOL004908	Glabridin	GSK3B
Gancao	MOL004908	Glabridin	CDK2
Gancao	MOL004908	Glabridin	CHEK1
Gancao	MOL004908	Glabridin	RXRB
Gancao	MOL004908	Glabridin	IGHG1
Gancao	MOL004908	Glabridin	PRSS1
Gancao	MOL004908	Glabridin	CCNA2
Gancao	MOL004908	Glabridin	NCOA2
Gancao	MOL004908	Glabridin	NCOA1
Gancao	MOL004908	Glabridin	CAMTA2
Gancao	MOL004911	Glabrene	NOS2
Gancao	MOL004911	Glabrene	PTGS1
Gancao	MOL004911	Glabrene	ESR1
Gancao	MOL004911	Glabrene	AR
Gancao	MOL004911	Glabrene	SCN5A
Gancao	MOL004911	Glabrene	PPARG
Gancao	MOL004911	Glabrene	PTGS2
Gancao	MOL004911	Glabrene	RXRA
Gancao	MOL004911	Glabrene	ADRB2
Gancao	MOL004911	Glabrene	ESR2
Gancao	MOL004911	Glabrene	MAPK14
Gancao	MOL004911	Glabrene	GSK3B
Gancao	MOL004911	Glabrene	HSP90AA1
Gancao	MOL004911	Glabrene	CDK2
Gancao	MOL004911	Glabrene	PRSS1
Gancao	MOL004911	Glabrene	NCOA2
Gancao	MOL004911	Glabrene	CAMTA2
Gancao	MOL004912	Glabrone	NOS2
Gancao	MOL004912	Glabrone	PTGS1
Gancao	MOL004912	Glabrone	ESR1
Gancao	MOL004912	Glabrone	AR
Gancao	MOL004912	Glabrone	SCN5A
Gancao	MOL004912	Glabrone	PPARG
Gancao	MOL004912	Glabrone	PTGS2
Gancao	MOL004912	Glabrone	RXRA
Gancao	MOL004912	Glabrone	ACHE
Gancao	MOL004912	Glabrone	ESR2
Gancao	MOL004912	Glabrone	DPP4
Gancao	MOL004912	Glabrone	MAPK14
Gancao	MOL004912	Glabrone	GSK3B
Gancao	MOL004912	Glabrone	CDK2
Gancao	MOL004912	Glabrone	CHEK1
Gancao	MOL004912	Glabrone	PRSS1
Gancao	MOL004912	Glabrone	CCNA2
Gancao	MOL004912	Glabrone	CAMTA2
Gancao	MOL004924	(-)-Medicocarpin	PTGS2
Gancao	MOL004924	(-)-Medicocarpin	ACHE
Gancao	MOL004935	Sigmoidin-B	ESR1
Gancao	MOL004935	Sigmoidin-B	PTGS2
Gancao	MOL004935	Sigmoidin-B	KDR
Gancao	MOL004935	Sigmoidin-B	HSP90AA1
Gancao	MOL004935	Sigmoidin-B	CAMTA2
Gancao	MOL004948	Isoglycyrol	NOS2
Gancao	MOL004948	Isoglycyrol	ESR1
Gancao	MOL004948	Isoglycyrol	AR
Gancao	MOL004948	Isoglycyrol	PTGS2
Gancao	MOL004948	Isoglycyrol	DPP4
Gancao	MOL004948	Isoglycyrol	GSK3B
Gancao	MOL004949	Isolicoflavonol	NOS2
Gancao	MOL004949	Isolicoflavonol	ESR1
Gancao	MOL004949	Isolicoflavonol	AR
Gancao	MOL004949	Isolicoflavonol	PPARG
Gancao	MOL004949	Isolicoflavonol	PTGS2
Gancao	MOL004949	Isolicoflavonol	GSK3B
Gancao	MOL004949	Isolicoflavonol	HSP90AA1
Gancao	MOL004949	Isolicoflavonol	CDK2
Gancao	MOL004949	Isolicoflavonol	PRSS1
Gancao	MOL004949	Isolicoflavonol	CCNA2
Gancao	MOL004949	Isolicoflavonol	NCOA2
Gancao	MOL004949	Isolicoflavonol	CAMTA2
Gancao	MOL004959	1-Methoxyphaseollidin	NOS2
Gancao	MOL004959	1-Methoxyphaseollidin	PTGS1
Gancao	MOL004959	1-Methoxyphaseollidin	KCNH2
Gancao	MOL004959	1-Methoxyphaseollidin	ESR1
Gancao	MOL004959	1-Methoxyphaseollidin	AR
Gancao	MOL004959	1-Methoxyphaseollidin	SCN5A
Gancao	MOL004959	1-Methoxyphaseollidin	PPARG
Gancao	MOL004959	1-Methoxyphaseollidin	PTGS2
Gancao	MOL004959	1-Methoxyphaseollidin	KDR
Gancao	MOL004959	1-Methoxyphaseollidin	RXRA
Gancao	MOL004959	1-Methoxyphaseollidin	ADRA1B
Gancao	MOL004959	1-Methoxyphaseollidin	ADRB2
Gancao	MOL004959	1-Methoxyphaseollidin	ADRA1D
Gancao	MOL004959	1-Methoxyphaseollidin	ESR2
Gancao	MOL004959	1-Methoxyphaseollidin	MAPK14
Gancao	MOL004959	1-Methoxyphaseollidin	GSK3B
Gancao	MOL004959	1-Methoxyphaseollidin	HSP90AA1
Gancao	MOL004959	1-Methoxyphaseollidin	CDK2
Gancao	MOL004959	1-Methoxyphaseollidin	PRSS1
Gancao	MOL004959	1-Methoxyphaseollidin	CCNA2
Gancao	MOL004959	1-Methoxyphaseollidin	NCOA2
Gancao	MOL004959	1-Methoxyphaseollidin	NCOA1
Gancao	MOL004959	1-Methoxyphaseollidin	CAMTA2
Gancao	MOL004966	3'-Hydroxy-4'-O-Methylglabridin	NOS2
Gancao	MOL004966	3'-Hydroxy-4'-O-Methylglabridin	PTGS1
Gancao	MOL004966	3'-Hydroxy-4'-O-Methylglabridin	KCNH2
Gancao	MOL004966	3'-Hydroxy-4'-O-Methylglabridin	ESR1
Gancao	MOL004966	3'-Hydroxy-4'-O-Methylglabridin	AR
Gancao	MOL004966	3'-Hydroxy-4'-O-Methylglabridin	SCN5A
Gancao	MOL004966	3'-Hydroxy-4'-O-Methylglabridin	PPARG
Gancao	MOL004966	3'-Hydroxy-4'-O-Methylglabridin	PTGS2
Gancao	MOL004966	3'-Hydroxy-4'-O-Methylglabridin	F7
Gancao	MOL004966	3'-Hydroxy-4'-O-Methylglabridin	KDR
Gancao	MOL004966	3'-Hydroxy-4'-O-Methylglabridin	ADRA1B
Gancao	MOL004966	3'-Hydroxy-4'-O-Methylglabridin	ADRB2
Gancao	MOL004966	3'-Hydroxy-4'-O-Methylglabridin	ESR2
Gancao	MOL004966	3'-Hydroxy-4'-O-Methylglabridin	MAPK14
Gancao	MOL004966	3'-Hydroxy-4'-O-Methylglabridin	GSK3B
Gancao	MOL004966	3'-Hydroxy-4'-O-Methylglabridin	HSP90AA1
Gancao	MOL004966	3'-Hydroxy-4'-O-Methylglabridin	CDK2
Gancao	MOL004966	3'-Hydroxy-4'-O-Methylglabridin	CHEK1
Gancao	MOL004966	3'-Hydroxy-4'-O-Methylglabridin	PRSS1
Gancao	MOL004966	3'-Hydroxy-4'-O-Methylglabridin	CCNA2
Gancao	MOL004966	3'-Hydroxy-4'-O-Methylglabridin	NCOA2
Gancao	MOL004966	3'-Hydroxy-4'-O-Methylglabridin	NCOA1
Gancao	MOL004966	3'-Hydroxy-4'-O-Methylglabridin	CAMTA2
Gancao	MOL004974	3'-Methoxyglabridin	NOS2
Gancao	MOL004974	3'-Methoxyglabridin	PTGS1
Gancao	MOL004974	3'-Methoxyglabridin	KCNH2
Gancao	MOL004974	3'-Methoxyglabridin	ESR1
Gancao	MOL004974	3'-Methoxyglabridin	AR
Gancao	MOL004974	3'-Methoxyglabridin	SCN5A
Gancao	MOL004974	3'-Methoxyglabridin	PPARG
Gancao	MOL004974	3'-Methoxyglabridin	PTGS2
Gancao	MOL004974	3'-Methoxyglabridin	F7
Gancao	MOL004974	3'-Methoxyglabridin	RXRA
Gancao	MOL004974	3'-Methoxyglabridin	ACHE
Gancao	MOL004974	3'-Methoxyglabridin	ADRA1B
Gancao	MOL004974	3'-Methoxyglabridin	ADRB2
Gancao	MOL004974	3'-Methoxyglabridin	ESR2
Gancao	MOL004974	3'-Methoxyglabridin	MAPK14
Gancao	MOL004974	3'-Methoxyglabridin	GSK3B
Gancao	MOL004974	3'-Methoxyglabridin	HSP90AA1
Gancao	MOL004974	3'-Methoxyglabridin	CDK2
Gancao	MOL004974	3'-Methoxyglabridin	CHEK1
Gancao	MOL004974	3'-Methoxyglabridin	PRSS1
Gancao	MOL004974	3'-Methoxyglabridin	CCNA2
Gancao	MOL004974	3'-Methoxyglabridin	NCOA2
Gancao	MOL004974	3'-Methoxyglabridin	NCOA1
Gancao	MOL004974	3'-Methoxyglabridin	CAMTA2
Gancao	MOL004988	Kanzonol F	ESR1
Gancao	MOL004988	Kanzonol F	AR
Gancao	MOL004988	Kanzonol F	PTGS2
Gancao	MOL004988	Kanzonol F	ESR2
Gancao	MOL004988	Kanzonol F	NCOA2
Gancao	MOL004988	Kanzonol F	CAMTA2
Gancao	MOL004989	6-prenylated eriodictyol	NOS2
Gancao	MOL004989	6-prenylated eriodictyol	ESR1
Gancao	MOL004989	6-prenylated eriodictyol	SCN5A
Gancao	MOL004989	6-prenylated eriodictyol	PTGS2
Gancao	MOL004989	6-prenylated eriodictyol	F7
Gancao	MOL004989	6-prenylated eriodictyol	HSP90AA1
Gancao	MOL004989	6-prenylated eriodictyol	CAMTA2
Gancao	MOL004993	8-prenylated eriodictyol	ESR1
Gancao	MOL004993	8-prenylated eriodictyol	SCN5A
Gancao	MOL004993	8-prenylated eriodictyol	PTGS2
Gancao	MOL004993	8-prenylated eriodictyol	F7
Gancao	MOL004993	8-prenylated eriodictyol	HSP90AA1
Gancao	MOL004993	8-prenylated eriodictyol	NCOA1
Gancao	MOL004993	8-prenylated eriodictyol	CAMTA2
Gancao	MOL005001	Gancaonin H	ESR1
Gancao	MOL005001	Gancaonin H	AR
Gancao	MOL005001	Gancaonin H	PTGS2
Gancao	MOL005001	Gancaonin H	KDR
Gancao	MOL005001	Gancaonin H	HSP90AA1
Gancao	MOL005001	Gancaonin H	PRSS1
Gancao	MOL005001	Gancaonin H	CCNA2
Gancao	MOL005001	Gancaonin H	NCOA2
Gancao	MOL005001	Gancaonin H	CAMTA2
Gancao	MOL005003	Licoagrocarpin	NOS2
Gancao	MOL005003	Licoagrocarpin	PTGS1
Gancao	MOL005003	Licoagrocarpin	CHRM3
Gancao	MOL005003	Licoagrocarpin	KCNH2
Gancao	MOL005003	Licoagrocarpin	CHRM1
Gancao	MOL005003	Licoagrocarpin	ESR1
Gancao	MOL005003	Licoagrocarpin	AR
Gancao	MOL005003	Licoagrocarpin	SCN5A
Gancao	MOL005003	Licoagrocarpin	PPARG
Gancao	MOL005003	Licoagrocarpin	CHRM5
Gancao	MOL005003	Licoagrocarpin	PTGS2
Gancao	MOL005003	Licoagrocarpin	RXRA
Gancao	MOL005003	Licoagrocarpin	ACHE
Gancao	MOL005003	Licoagrocarpin	ADRA1B
Gancao	MOL005003	Licoagrocarpin	ADRB2
Gancao	MOL005003	Licoagrocarpin	ESR2
Gancao	MOL005003	Licoagrocarpin	MAPK14
Gancao	MOL005003	Licoagrocarpin	GSK3B
Gancao	MOL005003	Licoagrocarpin	HSP90AA1
Gancao	MOL005003	Licoagrocarpin	CDK2
Gancao	MOL005003	Licoagrocarpin	RXRB
Gancao	MOL005003	Licoagrocarpin	PRSS1
Gancao	MOL005003	Licoagrocarpin	CCNA2
Gancao	MOL005003	Licoagrocarpin	NCOA2
Gancao	MOL005003	Licoagrocarpin	CAMTA2
Gancao	MOL005007	Glyasperins M	NOS2
Gancao	MOL005007	Glyasperins M	PTGS1
Gancao	MOL005007	Glyasperins M	KCNH2
Gancao	MOL005007	Glyasperins M	ESR1
Gancao	MOL005007	Glyasperins M	AR
Gancao	MOL005007	Glyasperins M	SCN5A
Gancao	MOL005007	Glyasperins M	PPARG
Gancao	MOL005007	Glyasperins M	PTGS2
Gancao	MOL005007	Glyasperins M	F7
Gancao	MOL005007	Glyasperins M	KDR
Gancao	MOL005007	Glyasperins M	ACHE
Gancao	MOL005007	Glyasperins M	ESR2
Gancao	MOL005007	Glyasperins M	PPARD
Gancao	MOL005007	Glyasperins M	GSK3B
Gancao	MOL005007	Glyasperins M	HSP90AA1
Gancao	MOL005007	Glyasperins M	CDK2
Gancao	MOL005007	Glyasperins M	PRSS1
Gancao	MOL005007	Glyasperins M	CCNA2
Gancao	MOL005007	Glyasperins M	NCOA2
Gancao	MOL005007	Glyasperins M	NCOA1
Gancao	MOL005007	Glyasperins M	CAMTA2
Gancao	MOL005008	Glycyrrhiza flavonol A	NOS2
Gancao	MOL005008	Glycyrrhiza flavonol A	ESR1
Gancao	MOL005008	Glycyrrhiza flavonol A	AR
Gancao	MOL005008	Glycyrrhiza flavonol A	PTGS2
Gancao	MOL005008	Glycyrrhiza flavonol A	F7
Gancao	MOL005008	Glycyrrhiza flavonol A	ACHE
Gancao	MOL005008	Glycyrrhiza flavonol A	ESR2
Gancao	MOL005008	Glycyrrhiza flavonol A	DPP4
Gancao	MOL005008	Glycyrrhiza flavonol A	GSK3B
Gancao	MOL005008	Glycyrrhiza flavonol A	HSP90AA1
Gancao	MOL005008	Glycyrrhiza flavonol A	CDK2
Gancao	MOL005008	Glycyrrhiza flavonol A	PRSS1
Gancao	MOL005008	Glycyrrhiza flavonol A	CCNA2
Gancao	MOL005008	Glycyrrhiza flavonol A	CAMTA2
Gancao	MOL005012	Licoagroisoflavone	NOS2
Gancao	MOL005012	Licoagroisoflavone	ESR1
Gancao	MOL005012	Licoagroisoflavone	AR
Gancao	MOL005012	Licoagroisoflavone	SCN5A
Gancao	MOL005012	Licoagroisoflavone	PPARG
Gancao	MOL005012	Licoagroisoflavone	PTGS2
Gancao	MOL005012	Licoagroisoflavone	ESR2
Gancao	MOL005012	Licoagroisoflavone	DPP4
Gancao	MOL005012	Licoagroisoflavone	MAPK14
Gancao	MOL005012	Licoagroisoflavone	GSK3B
Gancao	MOL005012	Licoagroisoflavone	CDK2
Gancao	MOL005012	Licoagroisoflavone	CHEK1
Gancao	MOL005012	Licoagroisoflavone	PRSS1
Gancao	MOL005012	Licoagroisoflavone	CCNA2
Gancao	MOL005012	Licoagroisoflavone	CAMTA2
Gancao	MOL005017	Phaseol	ESR1
Gancao	MOL005017	Phaseol	AR
Gancao	MOL005017	Phaseol	PPARG
Gancao	MOL005017	Phaseol	PTGS2
Gancao	MOL005017	Phaseol	KDR
Gancao	MOL005017	Phaseol	MAPK14
Gancao	MOL005017	Phaseol	GSK3B
Gancao	MOL005017	Phaseol	HSP90AA1
Gancao	MOL005017	Phaseol	CDK2
Gancao	MOL005017	Phaseol	CHEK1
Gancao	MOL005017	Phaseol	CCNA2
Gancao	MOL005018	Xambioona	NOS2
Gancao	MOL005018	Xambioona	ESR1
Gancao	MOL005018	Xambioona	PTGS2
Gancao	MOL005018	Xambioona	ESR2
Gancao	MOL005018	Xambioona	NCOA2
Gancao	MOL005018	Xambioona	CAMTA2
Houpu	MOL005970	Eucalyptol	PTGS1
Houpu	MOL005970	Eucalyptol	DRD1
Houpu	MOL005970	Eucalyptol	CHRM3
Houpu	MOL005970	Eucalyptol	CHRM1
Houpu	MOL005970	Eucalyptol	SCN5A
Houpu	MOL005970	Eucalyptol	CHRM5
Houpu	MOL005970	Eucalyptol	PTGS2
Houpu	MOL005970	Eucalyptol	CA2
Houpu	MOL005970	Eucalyptol	CHRM4
Houpu	MOL005970	Eucalyptol	RXRA
Houpu	MOL005970	Eucalyptol	OPRD1
Houpu	MOL005970	Eucalyptol	ACHE
Houpu	MOL005970	Eucalyptol	ADRA1A
Houpu	MOL005970	Eucalyptol	CHRM2
Houpu	MOL005970	Eucalyptol	ADRB2
Houpu	MOL005970	Eucalyptol	ADRA1D
Houpu	MOL005970	Eucalyptol	SLC6A4
Houpu	MOL005970	Eucalyptol	OPRM1
Houpu	MOL005970	Eucalyptol	HSP90AA1
Houpu	MOL005970	Eucalyptol	IGHG1
Houpu	MOL005970	Eucalyptol	NCOA2
Houpu	MOL005970	Eucalyptol	NCOA1
Houpu	MOL005980	Neohesperidin	PTGS1
Houpu	MOL005980	Neohesperidin	SCN5A
Houpu	MOL005980	Neohesperidin	PTGS2
Houpu	MOL005980	Neohesperidin	HSP90AA1
Houpu	MOL005980	Neohesperidin	NCOA2
Houpu	MOL005980	Neohesperidin	CAMTA2
Huangqin	MOL002934	NEOBAICALEIN	NOS2
Huangqin	MOL002934	NEOBAICALEIN	KCNH2
Huangqin	MOL002934	NEOBAICALEIN	ESR1
Huangqin	MOL002934	NEOBAICALEIN	AR
Huangqin	MOL002934	NEOBAICALEIN	SCN5A
Huangqin	MOL002934	NEOBAICALEIN	PPARG
Huangqin	MOL002934	NEOBAICALEIN	PTGS2
Huangqin	MOL002934	NEOBAICALEIN	F7
Huangqin	MOL002934	NEOBAICALEIN	ESR2
Huangqin	MOL002934	NEOBAICALEIN	DPP4
Huangqin	MOL002934	NEOBAICALEIN	PYGM
Huangqin	MOL002934	NEOBAICALEIN	GSK3B
Huangqin	MOL002934	NEOBAICALEIN	HSP90AA1
Huangqin	MOL002934	NEOBAICALEIN	CHEK1
Huangqin	MOL002934	NEOBAICALEIN	PRSS1
Huangqin	MOL002934	NEOBAICALEIN	NCOA2
Huangqin	MOL002934	NEOBAICALEIN	CAMTA2
Huangqin	MOL002927	Skullcapflavone II	NOS2
Huangqin	MOL002927	Skullcapflavone II	PTGS1
Huangqin	MOL002927	Skullcapflavone II	KCNH2
Huangqin	MOL002927	Skullcapflavone II	AR
Huangqin	MOL002927	Skullcapflavone II	SCN5A
Huangqin	MOL002927	Skullcapflavone II	PTGS2
Huangqin	MOL002927	Skullcapflavone II	F7
Huangqin	MOL002927	Skullcapflavone II	KDR
Huangqin	MOL002927	Skullcapflavone II	CACNA2D1
Huangqin	MOL002927	Skullcapflavone II	DPP4
Huangqin	MOL002927	Skullcapflavone II	HSP90AA1
Huangqin	MOL002927	Skullcapflavone II	IGHG1
Huangqin	MOL002927	Skullcapflavone II	PRSS1
Huangqin	MOL002927	Skullcapflavone II	NCOA2
Huangqin	MOL002927	Skullcapflavone II	NCOA1
Huangqin	MOL002927	Skullcapflavone II	CAMTA2
Huangqin	MOL002915	Salvigenin	NOS2
Huangqin	MOL002915	Salvigenin	PTGS1
Huangqin	MOL002915	Salvigenin	SCN5A
Huangqin	MOL002915	Salvigenin	PTGS2
Huangqin	MOL002915	Salvigenin	RXRA
Huangqin	MOL002915	Salvigenin	ACHE
Huangqin	MOL002915	Salvigenin	ADRA1B
Huangqin	MOL002915	Salvigenin	ADRB2
Huangqin	MOL002915	Salvigenin	DPP4
Huangqin	MOL002915	Salvigenin	HSP90AA1
Huangqin	MOL002915	Salvigenin	IGHG1
Huangqin	MOL002915	Salvigenin	PRSS1
Huangqin	MOL002915	Salvigenin	NCOA2
Huangqin	MOL002915	Salvigenin	CAMTA2
Huangqin	MOL002915	Salvigenin	F7
Huangqin	MOL000449	Stigmasterol	PGR
Huangqin	MOL000449	Stigmasterol	NR3C2
Huangqin	MOL000449	Stigmasterol	NCOA2
Huangqin	MOL000449	Stigmasterol	ADH1C
Huangqin	MOL000449	Stigmasterol	IGHG1
Huangqin	MOL000449	Stigmasterol	RXRA
Huangqin	MOL000449	Stigmasterol	NCOA1
Huangqin	MOL000449	Stigmasterol	PTGS1
Huangqin	MOL000449	Stigmasterol	PTGS2
Huangqin	MOL000449	Stigmasterol	ADRA2A
Huangqin	MOL000449	Stigmasterol	SLC6A2
Huangqin	MOL000449	Stigmasterol	SLC6A3
Huangqin	MOL000449	Stigmasterol	ADRB2
Huangqin	MOL000449	Stigmasterol	AKR1B1
Huangqin	MOL000449	Stigmasterol	PLAU
Huangqin	MOL000449	Stigmasterol	LTA4H
Huangqin	MOL000449	Stigmasterol	MAOB
Huangqin	MOL000449	Stigmasterol	MAOA
Huangqin	MOL000449	Stigmasterol	CTRB1
Huangqin	MOL000449	Stigmasterol	CHRM3
Huangqin	MOL000449	Stigmasterol	CHRM1
Huangqin	MOL000449	Stigmasterol	ADRB1
Huangqin	MOL000449	Stigmasterol	SCN5A
Huangqin	MOL000449	Stigmasterol	ADRA1A
Huangqin	MOL000449	Stigmasterol	CHRM2
Huangqin	MOL000449	Stigmasterol	ADRA1B
Huangqin	MOL000449	Stigmasterol	GABRA1
Huangqin	MOL002897	epiberberine	NOS2
Huangqin	MOL002897	epiberberine	KCNH2
Huangqin	MOL002897	epiberberine	ESR1
Huangqin	MOL002897	epiberberine	AR
Huangqin	MOL002897	epiberberine	PTGS2
Huangqin	MOL002897	epiberberine	RXRA
Huangqin	MOL002897	epiberberine	PRSS1
Huangqin	MOL002897	epiberberine	NCOA2
Huangqin	MOL002897	epiberberine	PDE10A
Huangqin	MOL002928	oroxylin a	NOS2
Huangqin	MOL002928	oroxylin a	PTGS1
Huangqin	MOL002928	oroxylin a	AR
Huangqin	MOL002928	oroxylin a	SCN5A
Huangqin	MOL002928	oroxylin a	PTGS2
Huangqin	MOL002928	oroxylin a	RXRA
Huangqin	MOL002928	oroxylin a	ADRA1B
Huangqin	MOL002928	oroxylin a	ADRB2
Huangqin	MOL002928	oroxylin a	DPP4
Huangqin	MOL002928	oroxylin a	HSP90AA1
Huangqin	MOL002928	oroxylin a	PRSS1
Huangqin	MOL002928	oroxylin a	NCOA1
Huangqin	MOL002928	oroxylin a	CAMTA2
Huangqin	MOL002928	oroxylin a	NCOA2
Huangqin	MOL002928	oroxylin a	PKIA
Huangqin	MOL002928	oroxylin a	BCL2
Huangqin	MOL002928	oroxylin a	IL6
Huangqin	MOL002928	oroxylin a	CASP3
Huangqin	MOL002928	oroxylin a	CDK1
Huangqin	MOL002928	oroxylin a	CYP1A2
Huangqin	MOL002928	oroxylin a	CCNB1
Huangqin	MOL002928	oroxylin a	CDK7
Huangqin	MOL002928	oroxylin a	CYP2C9
Huangqin	MOL000525	Norwogonin	NOS2
Huangqin	MOL000525	Norwogonin	PTGS1
Huangqin	MOL000525	Norwogonin	AR
Huangqin	MOL000525	Norwogonin	PPARG
Huangqin	MOL000525	Norwogonin	PTGS2
Huangqin	MOL000525	Norwogonin	DPP4
Huangqin	MOL000525	Norwogonin	HSP90AA1
Huangqin	MOL000525	Norwogonin	CDK2
Huangqin	MOL000525	Norwogonin	CHEK1
Huangqin	MOL000358	beta-sitosterol	PGR
Huangqin	MOL000358	beta-sitosterol	NCOA2
Huangqin	MOL000358	beta-sitosterol	PTGS1
Huangqin	MOL000358	beta-sitosterol	PTGS2
Huangqin	MOL000358	beta-sitosterol	HSP90AA1
Huangqin	MOL000358	beta-sitosterol	KCNH2
Huangqin	MOL000358	beta-sitosterol	DRD1
Huangqin	MOL000358	beta-sitosterol	CHRM3
Huangqin	MOL000358	beta-sitosterol	CHRM1
Huangqin	MOL000358	beta-sitosterol	SCN5A
Huangqin	MOL000358	beta-sitosterol	CHRM4
Huangqin	MOL000358	beta-sitosterol	ADRA1A
Huangqin	MOL000358	beta-sitosterol	CHRM2
Huangqin	MOL000358	beta-sitosterol	ADRA1B
Huangqin	MOL000358	beta-sitosterol	ADRB2
Huangqin	MOL000358	beta-sitosterol	CHRNA2
Huangqin	MOL000358	beta-sitosterol	SLC6A4
Huangqin	MOL000358	beta-sitosterol	OPRM1
Huangqin	MOL000358	beta-sitosterol	GABRA1
Huangqin	MOL000358	beta-sitosterol	BCL2
Huangqin	MOL000358	beta-sitosterol	BAX
Huangqin	MOL000358	beta-sitosterol	CASP9
Huangqin	MOL000358	beta-sitosterol	CASP3
Huangqin	MOL000358	beta-sitosterol	CASP8
Huangqin	MOL000358	beta-sitosterol	PRKCA
Huangqin	MOL000358	beta-sitosterol	PON1
Huangqin	MOL000358	beta-sitosterol	MAP2
Huangqin	MOL000359	sitosterol	PGR
Huangqin	MOL000359	sitosterol	NCOA2
Huangqin	MOL000359	sitosterol	NR3C2
Huangqin	MOL001689	acacetin	NOS2
Huangqin	MOL001689	acacetin	PTGS1
Huangqin	MOL001689	acacetin	AR
Huangqin	MOL001689	acacetin	PTGS2
Huangqin	MOL001689	acacetin	DPP4
Huangqin	MOL001689	acacetin	HSP90AA1
Huangqin	MOL001689	acacetin	CDK2
Huangqin	MOL001689	acacetin	PRSS1
Huangqin	MOL001689	acacetin	NCOA2
Huangqin	MOL001689	acacetin	NCOA1
Huangqin	MOL001689	acacetin	CAMTA2
Huangqin	MOL001689	acacetin	CHEK1
Huangqin	MOL001689	acacetin	ADRB2
Huangqin	MOL001689	acacetin	RELA
Huangqin	MOL001689	acacetin	BCL2
Huangqin	MOL001689	acacetin	CDKN1A
Huangqin	MOL001689	acacetin	BAX
Huangqin	MOL001689	acacetin	CASP3
Huangqin	MOL001689	acacetin	TP53
Huangqin	MOL001689	acacetin	CASP8
Huangqin	MOL001689	acacetin	FASN
Huangqin	MOL001689	acacetin	FASLG
Huangqin	MOL001689	acacetin	CYP19A1
Huangqin	MOL002909	5,7,2,5-tetrahydroxy-8,6-dimethoxyflavone	NOS2
Huangqin	MOL002909	5,7,2,5-tetrahydroxy-8,6-dimethoxyflavone	AR
Huangqin	MOL002909	5,7,2,5-tetrahydroxy-8,6-dimethoxyflavone	PTGS2
Huangqin	MOL002909	5,7,2,5-tetrahydroxy-8,6-dimethoxyflavone	DPP4
Huangqin	MOL002909	5,7,2,5-tetrahydroxy-8,6-dimethoxyflavone	PYGM
Huangqin	MOL002909	5,7,2,5-tetrahydroxy-8,6-dimethoxyflavone	HSP90AA1
Huangqin	MOL002909	5,7,2,5-tetrahydroxy-8,6-dimethoxyflavone	PRSS1
Huangqin	MOL002909	5,7,2,5-tetrahydroxy-8,6-dimethoxyflavone	NCOA2
Huangqin	MOL002714	baicalein	PTGS1
Huangqin	MOL002714	baicalein	AR
Huangqin	MOL002714	baicalein	PTGS2
Huangqin	MOL002714	baicalein	HSP90AA1
Huangqin	MOL002714	baicalein	DPP4
Huangqin	MOL002714	baicalein	PRSS1
Huangqin	MOL002714	baicalein	NCOA2
Huangqin	MOL002714	baicalein	NCOA1
Huangqin	MOL002714	baicalein	CAMTA2
Huangqin	MOL002714	baicalein	RELA
Huangqin	MOL002714	baicalein	AKT1
Huangqin	MOL002714	baicalein	VEGFA
Huangqin	MOL002714	baicalein	BCL2
Huangqin	MOL002714	baicalein	FOS
Huangqin	MOL002714	baicalein	BAX
Huangqin	MOL002714	baicalein	MMP9
Huangqin	MOL002714	baicalein	CASP3
Huangqin	MOL002714	baicalein	TP53
Huangqin	MOL002714	baicalein	HIF1A
Huangqin	MOL002714	baicalein	FOSL1
Huangqin	MOL002714	baicalein	FOSL2
Huangqin	MOL002714	baicalein	CDK1
Huangqin	MOL002714	baicalein	CCNB1
Huangqin	MOL002714	baicalein	MPO
Huangqin	MOL002714	baicalein	AHR
Huangqin	MOL002714	baicalein	IGF2
Huangqin	MOL002714	baicalein	CYCS
Huangqin	MOL002714	baicalein	NFATC1
Huangqin	MOL002714	baicalein	TDRD7
Huangqin	MOL002714	baicalein	EGLN1
Huangqin	MOL002714	baicalein	NOX5
Huangqin	MOL002714	baicalein	FABP5
Huangqin	MOL002714	baicalein	APOD
Huangqin	MOL000173	wogonin	NOS2
Huangqin	MOL000173	wogonin	PTGS1
Huangqin	MOL000173	wogonin	ESR1
Huangqin	MOL000173	wogonin	AR
Huangqin	MOL000173	wogonin	SCN5A
Huangqin	MOL000173	wogonin	PPARG
Huangqin	MOL000173	wogonin	PTGS2
Huangqin	MOL000173	wogonin	RXRA
Huangqin	MOL000173	wogonin	DPP4
Huangqin	MOL000173	wogonin	MAPK14
Huangqin	MOL000173	wogonin	GSK3B
Huangqin	MOL000173	wogonin	HSP90AA1
Huangqin	MOL000173	wogonin	CDK2
Huangqin	MOL000173	wogonin	CHEK1
Huangqin	MOL000173	wogonin	PRSS1
Huangqin	MOL000173	wogonin	CAMTA2
Huangqin	MOL000173	wogonin	ADRB2
Huangqin	MOL000173	wogonin	GABRA1
Huangqin	MOL000173	wogonin	RELA
Huangqin	MOL000173	wogonin	AKT1
Huangqin	MOL000173	wogonin	CCND1
Huangqin	MOL000173	wogonin	BCL2
Huangqin	MOL000173	wogonin	CDKN1A
Huangqin	MOL000173	wogonin	EIF6
Huangqin	MOL000173	wogonin	BAX
Huangqin	MOL000173	wogonin	CASP9
Huangqin	MOL000173	wogonin	KDR
Huangqin	MOL000173	wogonin	TNF
Huangqin	MOL000173	wogonin	IL6
Huangqin	MOL000173	wogonin	AHSA1
Huangqin	MOL000173	wogonin	CASP3
Huangqin	MOL000173	wogonin	TP53
Huangqin	MOL000173	wogonin	TEP1
Huangqin	MOL000173	wogonin	MMP1
Huangqin	MOL000173	wogonin	CCL2
Huangqin	MOL000173	wogonin	PRKCD
Huangqin	MOL000173	wogonin	PTGER3
Huangqin	MOL000173	wogonin	FSD2
Huangqin	MOL000173	wogonin	CXCL8
Huangqin	MOL000173	wogonin	MCL1
Huangqin	MOL001458	coptisine	NOS2
Huangqin	MOL001458	coptisine	PTGS1
Huangqin	MOL001458	coptisine	KCNH2
Huangqin	MOL001458	coptisine	ESR1
Huangqin	MOL001458	coptisine	AR
Huangqin	MOL001458	coptisine	SCN5A
Huangqin	MOL001458	coptisine	PTGS2
Huangqin	MOL001458	coptisine	PRSS1
Huangqi	MOL000211	Mairin	PGR
Huangqi	MOL000296	hederagenin	PGR
Huangqi	MOL000296	hederagenin	NCOA2
Huangqi	MOL000296	hederagenin	CHRM3
Huangqi	MOL000296	hederagenin	CHRM1
Huangqi	MOL000296	hederagenin	CHRM2
Huangqi	MOL000296	hederagenin	ADRA1B
Huangqi	MOL000296	hederagenin	GABRA1
Huangqi	MOL000296	hederagenin	GRIA2
Huangqi	MOL000296	hederagenin	IGHG1
Huangqi	MOL000296	hederagenin	ADH1B
Huangqi	MOL000296	hederagenin	ADH1C
Huangqi	MOL000296	hederagenin	LYZL6
Huangqi	MOL000296	hederagenin	PTGS1
Huangqi	MOL000296	hederagenin	SCN5A
Huangqi	MOL000296	hederagenin	PTGS2
Huangqi	MOL000296	hederagenin	RXRA
Huangqi	MOL000296	hederagenin	SLC6A2
Huangqi	MOL000371	3,9-di-O-methylnissolin	NOS2
Huangqi	MOL000371	3,9-di-O-methylnissolin	PTGS1
Huangqi	MOL000371	3,9-di-O-methylnissolin	CHRM3
Huangqi	MOL000371	3,9-di-O-methylnissolin	CHRM1
Huangqi	MOL000371	3,9-di-O-methylnissolin	ESR1
Huangqi	MOL000371	3,9-di-O-methylnissolin	ADRB1
Huangqi	MOL000371	3,9-di-O-methylnissolin	SCN5A
Huangqi	MOL000371	3,9-di-O-methylnissolin	PTGS2
Huangqi	MOL000371	3,9-di-O-methylnissolin	HTR3A
Huangqi	MOL000371	3,9-di-O-methylnissolin	ADRA2C
Huangqi	MOL000371	3,9-di-O-methylnissolin	RXRA
Huangqi	MOL000371	3,9-di-O-methylnissolin	ACHE
Huangqi	MOL000371	3,9-di-O-methylnissolin	ADRA1B
Huangqi	MOL000371	3,9-di-O-methylnissolin	ADRB2
Huangqi	MOL000371	3,9-di-O-methylnissolin	ADRA1D
Huangqi	MOL000371	3,9-di-O-methylnissolin	OPRM1
Huangqi	MOL000371	3,9-di-O-methylnissolin	GABRA1
Huangqi	MOL000371	3,9-di-O-methylnissolin	PRSS1
Huangqi	MOL000371	3,9-di-O-methylnissolin	NCOA2
Huangqi	MOL000371	3,9-di-O-methylnissolin	CAMTA2
Huangqi	MOL000387	Bifendate	PTGS2
Huangqi	MOL000387	Bifendate	KDR
Huangqi	MOL000387	Bifendate	MET
Huangqi	MOL000387	Bifendate	HSP90AA1
Huangqi	MOL000387	Bifendate	PTGS1
Huangqi	MOL000417	Calycosin	NOS2
Huangqi	MOL000417	Calycosin	PTGS1
Huangqi	MOL000417	Calycosin	ESR1
Huangqi	MOL000417	Calycosin	AR
Huangqi	MOL000417	Calycosin	PPARG
Huangqi	MOL000417	Calycosin	PTGS2
Huangqi	MOL000417	Calycosin	RXRA
Huangqi	MOL000417	Calycosin	ESR2
Huangqi	MOL000417	Calycosin	DPP4
Huangqi	MOL000417	Calycosin	MAPK14
Huangqi	MOL000417	Calycosin	GSK3B
Huangqi	MOL000417	Calycosin	HSP90AA1
Huangqi	MOL000417	Calycosin	CDK2
Huangqi	MOL000417	Calycosin	CHEK1
Huangqi	MOL000417	Calycosin	PRSS1
Huangqi	MOL000417	Calycosin	CCNA2
Huangqi	MOL000417	Calycosin	NCOA2
Huangqi	MOL000417	Calycosin	CAMTA2
Huangqi	MOL000417	Calycosin	ADRB2
Huangqi	MOL000433	FA	CDK2
Huangqi	MOL000433	FA	GSK3B
Huangqi	MOL000442	1,7-Dihydroxy-3,9-dimethoxy pterocarpene	PTGS2
Huangqi	MOL000442	1,7-Dihydroxy-3,9-dimethoxy pterocarpene	RXRA
Huangqi	MOL000442	1,7-Dihydroxy-3,9-dimethoxy pterocarpene	HSP90AA1
Huangqi	MOL000442	1,7-Dihydroxy-3,9-dimethoxy pterocarpene	PRSS1
Taoren	MOL001323	Sitosterol alpha1	PGR
Taoren	MOL001323	Sitosterol alpha1	PTGS2
Taoren	MOL001323	Sitosterol alpha1	GABRA1
Taoren	MOL001323	Sitosterol alpha1	ADH1C
Taoren	MOL001323	Sitosterol alpha1	NR3C2
Taoren	MOL001328	2,3-didehydro GA70	PTGS1
Taoren	MOL001328	2,3-didehydro GA70	CHRM1
Taoren	MOL001328	2,3-didehydro GA70	PTGS2
Taoren	MOL001328	2,3-didehydro GA70	SLC6A2
Taoren	MOL001328	2,3-didehydro GA70	GABRA1
Taoren	MOL001328	2,3-didehydro GA70	PRSS1
Taoren	MOL001328	2,3-didehydro GA70	GRIA2
Taoren	MOL001329	2,3-didehydro GA77	PTGS2
Taoren	MOL001329	2,3-didehydro GA77	CA2
Taoren	MOL001329	2,3-didehydro GA77	GABRA1
Taoren	MOL001329	2,3-didehydro GA77	NCOA2
Taoren	MOL001340	GA120	CHRM3
Taoren	MOL001340	GA120	CHRM1
Taoren	MOL001340	GA120	PTGS2
Taoren	MOL001340	GA120	CHRM2
Taoren	MOL001340	GA120	GABRA1
Taoren	MOL001342	GA121-isolactone	PGR
Taoren	MOL001344	GA122-isolactone	PGR
Taoren	MOL001349	4a-formyl-7alpha-hydroxy-1-methyl-8-methylidene-4aalpha,4bbeta-gibbane-1alpha,10beta-dicarboxylic acid	NR3C2
Taoren	MOL001349	4a-formyl-7alpha-hydroxy-1-methyl-8-methylidene-4aalpha,4bbeta-gibbane-1alpha,10beta-dicarboxylic acid	PGR
Taoren	MOL001351	Gibberellin A44	NR3C2
Taoren	MOL001351	Gibberellin A44	GABRA1
Taoren	MOL001352	GA54	PTGS2
Taoren	MOL001352	GA54	HSP90AA1
Taoren	MOL001352	GA54	NCOA2
Taoren	MOL001352	GA54	CAMTA2
Taoren	MOL001353	GA60	CHRM2
Taoren	MOL001353	GA60	GABRA1
Taoren	MOL001353	GA60	GRIA2
Taoren	MOL001355	GA63	PTGS2
Taoren	MOL001355	GA63	GABRA1
Taoren	MOL001355	GA63	GRIA2
Taoren	MOL001358	gibberellin 7	CHRM3
Taoren	MOL001358	gibberellin 7	CHRM1
Taoren	MOL001358	gibberellin 7	PTGS2
Taoren	MOL001358	gibberellin 7	SLC6A3
Taoren	MOL001358	gibberellin 7	ADRB2
Taoren	MOL001358	gibberellin 7	SLC6A4
Taoren	MOL001360	GA77	GABRA1
Taoren	MOL001360	GA77	GRIA2
Taoren	MOL001361	GA87	PTGS2
Taoren	MOL001361	GA87	CA2
Taoren	MOL000296	hederagenin	PGR
Taoren	MOL000296	hederagenin	NCOA2
Taoren	MOL000296	hederagenin	CHRM3
Taoren	MOL000296	hederagenin	CHRM1
Taoren	MOL000296	hederagenin	CHRM2
Taoren	MOL000296	hederagenin	ADRA1B
Taoren	MOL000296	hederagenin	GABRA1
Taoren	MOL000296	hederagenin	GRIA2
Taoren	MOL000296	hederagenin	IGHG1
Taoren	MOL000296	hederagenin	ADH1B
Taoren	MOL000296	hederagenin	ADH1C
Taoren	MOL000296	hederagenin	LYZL6
Taoren	MOL000296	hederagenin	PTGS1
Taoren	MOL000296	hederagenin	SCN5A
Taoren	MOL000296	hederagenin	PTGS2
Taoren	MOL000296	hederagenin	RXRA
Taoren	MOL000296	hederagenin	SLC6A2
Taoren	MOL000358	beta-sitosterol	PGR
Taoren	MOL000358	beta-sitosterol	NCOA2
Taoren	MOL000358	beta-sitosterol	PTGS1
Taoren	MOL000358	beta-sitosterol	PTGS2
Taoren	MOL000358	beta-sitosterol	HSP90AA1
Taoren	MOL000358	beta-sitosterol	KCNH2
Taoren	MOL000358	beta-sitosterol	DRD1
Taoren	MOL000358	beta-sitosterol	CHRM3
Taoren	MOL000358	beta-sitosterol	CHRM1
Taoren	MOL000358	beta-sitosterol	SCN5A
Taoren	MOL000358	beta-sitosterol	CHRM4
Taoren	MOL000358	beta-sitosterol	ADRA1A
Taoren	MOL000358	beta-sitosterol	CHRM2
Taoren	MOL000358	beta-sitosterol	ADRA1B
Taoren	MOL000358	beta-sitosterol	ADRB2
Taoren	MOL000358	beta-sitosterol	CHRNA2
Taoren	MOL000358	beta-sitosterol	SLC6A4
Taoren	MOL000358	beta-sitosterol	OPRM1
Taoren	MOL000358	beta-sitosterol	GABRA1
Taoren	MOL000358	beta-sitosterol	BCL2
Taoren	MOL000358	beta-sitosterol	BAX
Taoren	MOL000358	beta-sitosterol	CASP9
Taoren	MOL000358	beta-sitosterol	CASP3
Taoren	MOL000358	beta-sitosterol	CASP8
Taoren	MOL000358	beta-sitosterol	PRKCA
Taoren	MOL000358	beta-sitosterol	PON1
Taoren	MOL000358	beta-sitosterol	MAP2
Taoren	MOL000493	campesterol	PGR
Taoren	MOL000493	campesterol	PTGS1
Taoren	MOL000493	campesterol	PTGS2
Taoren	MOL000493	campesterol	HSP90AA1
Taoren	MOL000493	campesterol	NCOA2
Yanhusuo	MOL001454	berberine	NOS2
Yanhusuo	MOL001454	berberine	PTGS1
Yanhusuo	MOL001454	berberine	KCNH2
Yanhusuo	MOL001454	berberine	ESR1
Yanhusuo	MOL001454	berberine	AR
Yanhusuo	MOL001454	berberine	SCN5A
Yanhusuo	MOL001454	berberine	PTGS2
Yanhusuo	MOL001454	berberine	RXRA
Yanhusuo	MOL001454	berberine	ADRB2
Yanhusuo	MOL001454	berberine	HSP90AA1
Yanhusuo	MOL001454	berberine	PRSS1
Yanhusuo	MOL001454	berberine	PDE10A
Yanhusuo	MOL001454	berberine	CAMTA2
Yanhusuo	MOL001458	coptisine	NOS2
Yanhusuo	MOL001458	coptisine	PTGS1
Yanhusuo	MOL001458	coptisine	KCNH2
Yanhusuo	MOL001458	coptisine	ESR1
Yanhusuo	MOL001458	coptisine	AR
Yanhusuo	MOL001458	coptisine	SCN5A
Yanhusuo	MOL001458	coptisine	PTGS2
Yanhusuo	MOL001458	coptisine	PRSS1
Yanhusuo	MOL001460	Cryptopin	PTGS1
Yanhusuo	MOL001460	Cryptopin	DRD1
Yanhusuo	MOL001460	Cryptopin	CHRM3
Yanhusuo	MOL001460	Cryptopin	KCNH2
Yanhusuo	MOL001460	Cryptopin	CHRM1
Yanhusuo	MOL001460	Cryptopin	SCN5A
Yanhusuo	MOL001460	Cryptopin	CHRM5
Yanhusuo	MOL001460	Cryptopin	PTGS2
Yanhusuo	MOL001460	Cryptopin	HTR3A
Yanhusuo	MOL001460	Cryptopin	F7
Yanhusuo	MOL001460	Cryptopin	KDR
Yanhusuo	MOL001460	Cryptopin	CHRM4
Yanhusuo	MOL001460	Cryptopin	OPRD1
Yanhusuo	MOL001460	Cryptopin	ADRA1B
Yanhusuo	MOL001460	Cryptopin	ADRB2
Yanhusuo	MOL001460	Cryptopin	ADRA1D
Yanhusuo	MOL001460	Cryptopin	OPRM1
Yanhusuo	MOL001460	Cryptopin	HSP90AA1
Yanhusuo	MOL001460	Cryptopin	CACNA1S
Yanhusuo	MOL001460	Cryptopin	NCOA1
Yanhusuo	MOL001460	Cryptopin	PDE10A
Yanhusuo	MOL001460	Cryptopin	CAMTA2
Yanhusuo	MOL001460	Cryptopin	SLC6A4
Yanhusuo	MOL001461	Dihydrochelerythrine	NOS2
Yanhusuo	MOL001461	Dihydrochelerythrine	PTGS1
Yanhusuo	MOL001461	Dihydrochelerythrine	KCNH2
Yanhusuo	MOL001461	Dihydrochelerythrine	ESR1
Yanhusuo	MOL001461	Dihydrochelerythrine	AR
Yanhusuo	MOL001461	Dihydrochelerythrine	SCN5A
Yanhusuo	MOL001461	Dihydrochelerythrine	PPARG
Yanhusuo	MOL001461	Dihydrochelerythrine	PTGS2
Yanhusuo	MOL001461	Dihydrochelerythrine	RXRA
Yanhusuo	MOL001461	Dihydrochelerythrine	ACHE
Yanhusuo	MOL001461	Dihydrochelerythrine	ESR2
Yanhusuo	MOL001461	Dihydrochelerythrine	MAPK14
Yanhusuo	MOL001461	Dihydrochelerythrine	HSP90AA1
Yanhusuo	MOL001461	Dihydrochelerythrine	CDK2
Yanhusuo	MOL001461	Dihydrochelerythrine	PRSS1
Yanhusuo	MOL001461	Dihydrochelerythrine	CCNA2
Yanhusuo	MOL001461	Dihydrochelerythrine	NCOA2
Yanhusuo	MOL001461	Dihydrochelerythrine	CAMTA2
Yanhusuo	MOL001463	Dihydrosanguinarine	NOS2
Yanhusuo	MOL001463	Dihydrosanguinarine	PTGS1
Yanhusuo	MOL001463	Dihydrosanguinarine	ESR1
Yanhusuo	MOL001463	Dihydrosanguinarine	AR
Yanhusuo	MOL001463	Dihydrosanguinarine	PPARG
Yanhusuo	MOL001463	Dihydrosanguinarine	PTGS2
Yanhusuo	MOL001463	Dihydrosanguinarine	ACHE
Yanhusuo	MOL001463	Dihydrosanguinarine	ESR2
Yanhusuo	MOL001463	Dihydrosanguinarine	MAPK14
Yanhusuo	MOL001463	Dihydrosanguinarine	CDK2
Yanhusuo	MOL001463	Dihydrosanguinarine	PRSS1
Yanhusuo	MOL001463	Dihydrosanguinarine	CCNA2
Yanhusuo	MOL001463	Dihydrosanguinarine	NCOA2
Yanhusuo	MOL001463	Dihydrosanguinarine	CAMTA2
Yanhusuo	MOL001474	sanguinarine	PTGS1
Yanhusuo	MOL001474	sanguinarine	PTGS2
Yanhusuo	MOL001474	sanguinarine	RXRA
Yanhusuo	MOL000359	sitosterol	PGR
Yanhusuo	MOL000359	sitosterol	NCOA2
Yanhusuo	MOL000359	sitosterol	NR3C2
Yanhusuo	MOL000217	(S)-Scoulerine	PTGS1
Yanhusuo	MOL000217	(S)-Scoulerine	DRD1
Yanhusuo	MOL000217	(S)-Scoulerine	CHRM3
Yanhusuo	MOL000217	(S)-Scoulerine	KCNH2
Yanhusuo	MOL000217	(S)-Scoulerine	CHRM1
Yanhusuo	MOL000217	(S)-Scoulerine	DRD5
Yanhusuo	MOL000217	(S)-Scoulerine	SCN5A
Yanhusuo	MOL000217	(S)-Scoulerine	CHRM5
Yanhusuo	MOL000217	(S)-Scoulerine	PTGS2
Yanhusuo	MOL000217	(S)-Scoulerine	ADRA2A
Yanhusuo	MOL000217	(S)-Scoulerine	CA2
Yanhusuo	MOL000217	(S)-Scoulerine	F7
Yanhusuo	MOL000217	(S)-Scoulerine	ADRA2C
Yanhusuo	MOL000217	(S)-Scoulerine	CHRM4
Yanhusuo	MOL000217	(S)-Scoulerine	OPRD1
Yanhusuo	MOL000217	(S)-Scoulerine	ADRA1A
Yanhusuo	MOL000217	(S)-Scoulerine	CHRM2
Yanhusuo	MOL000217	(S)-Scoulerine	ADRA1B
Yanhusuo	MOL000217	(S)-Scoulerine	DRD3
Yanhusuo	MOL000217	(S)-Scoulerine	SLC6A3
Yanhusuo	MOL000217	(S)-Scoulerine	ADRB2
Yanhusuo	MOL000217	(S)-Scoulerine	ADRA1D
Yanhusuo	MOL000217	(S)-Scoulerine	SLC6A4
Yanhusuo	MOL000217	(S)-Scoulerine	OPRM1
Yanhusuo	MOL000217	(S)-Scoulerine	HSP90AA1
Yanhusuo	MOL000217	(S)-Scoulerine	NCOA2
Yanhusuo	MOL000217	(S)-Scoulerine	NCOA1
Yanhusuo	MOL000217	(S)-Scoulerine	CAMTA2
Yanhusuo	MOL000217	(S)-Scoulerine	RXRA
Yanhusuo	MOL000217	(S)-Scoulerine	SLC6A2
Yanhusuo	MOL000217	(S)-Scoulerine	ADRA2B
Yanhusuo	MOL002670	Cavidine	PTGS1
Yanhusuo	MOL002670	Cavidine	CHRM3
Yanhusuo	MOL002670	Cavidine	KCNH2
Yanhusuo	MOL002670	Cavidine	CHRM1
Yanhusuo	MOL002670	Cavidine	ADRB1
Yanhusuo	MOL002670	Cavidine	SCN5A
Yanhusuo	MOL002670	Cavidine	CHRM5
Yanhusuo	MOL002670	Cavidine	PTGS2
Yanhusuo	MOL002670	Cavidine	HTR3A
Yanhusuo	MOL002670	Cavidine	ADRA2C
Yanhusuo	MOL002670	Cavidine	CHRM4
Yanhusuo	MOL002670	Cavidine	RXRA
Yanhusuo	MOL002670	Cavidine	OPRD1
Yanhusuo	MOL002670	Cavidine	ADRA1B
Yanhusuo	MOL002670	Cavidine	ADRB2
Yanhusuo	MOL002670	Cavidine	ADRA1D
Yanhusuo	MOL002670	Cavidine	OPRM1
Yanhusuo	MOL002670	Cavidine	HSP90AA1
Yanhusuo	MOL002670	Cavidine	RXRB
Yanhusuo	MOL002670	Cavidine	CAMTA2
Yanhusuo	MOL002670	Cavidine	DRD1
Yanhusuo	MOL002670	Cavidine	SLC6A4
Yanhusuo	MOL002670	Cavidine	F7
Yanhusuo	MOL002670	Cavidine	PDE10A
Yanhusuo	MOL002903	(R)-Canadine	PTGS1
Yanhusuo	MOL002903	(R)-Canadine	CHRM3
Yanhusuo	MOL002903	(R)-Canadine	KCNH2
Yanhusuo	MOL002903	(R)-Canadine	CHRM1
Yanhusuo	MOL002903	(R)-Canadine	SCN5A
Yanhusuo	MOL002903	(R)-Canadine	CHRM5
Yanhusuo	MOL002903	(R)-Canadine	PTGS2
Yanhusuo	MOL002903	(R)-Canadine	HTR3A
Yanhusuo	MOL002903	(R)-Canadine	ADRA2C
Yanhusuo	MOL002903	(R)-Canadine	CHRM4
Yanhusuo	MOL002903	(R)-Canadine	OPRD1
Yanhusuo	MOL002903	(R)-Canadine	ADRA1B
Yanhusuo	MOL002903	(R)-Canadine	SLC6A3
Yanhusuo	MOL002903	(R)-Canadine	ADRB2
Yanhusuo	MOL002903	(R)-Canadine	ADRA1D
Yanhusuo	MOL002903	(R)-Canadine	SLC6A4
Yanhusuo	MOL002903	(R)-Canadine	OPRM1
Yanhusuo	MOL002903	(R)-Canadine	HSP90AA1
Yanhusuo	MOL002903	(R)-Canadine	PDE10A
Yanhusuo	MOL002903	(R)-Canadine	CAMTA2
Yanhusuo	MOL002903	(R)-Canadine	DRD1
Yanhusuo	MOL002903	(R)-Canadine	DRD5
Yanhusuo	MOL002903	(R)-Canadine	RXRA
Yanhusuo	MOL002903	(R)-Canadine	SLC6A2
Yanhusuo	MOL002903	(R)-Canadine	ADRA1A
Yanhusuo	MOL002903	(R)-Canadine	CHRM2
Yanhusuo	MOL004071	Hyndarin	DRD1
Yanhusuo	MOL004071	Hyndarin	CHRM3
Yanhusuo	MOL004071	Hyndarin	KCNH2
Yanhusuo	MOL004071	Hyndarin	CHRM1
Yanhusuo	MOL004071	Hyndarin	SCN5A
Yanhusuo	MOL004071	Hyndarin	CHRM5
Yanhusuo	MOL004071	Hyndarin	PTGS2
Yanhusuo	MOL004071	Hyndarin	HTR3A
Yanhusuo	MOL004071	Hyndarin	CA2
Yanhusuo	MOL004071	Hyndarin	ADRA2C
Yanhusuo	MOL004071	Hyndarin	CHRM4
Yanhusuo	MOL004071	Hyndarin	OPRD1
Yanhusuo	MOL004071	Hyndarin	SLC6A2
Yanhusuo	MOL004071	Hyndarin	CHRM2
Yanhusuo	MOL004071	Hyndarin	ADRA1B
Yanhusuo	MOL004071	Hyndarin	SLC6A3
Yanhusuo	MOL004071	Hyndarin	ADRB2
Yanhusuo	MOL004071	Hyndarin	ADRA1D
Yanhusuo	MOL004071	Hyndarin	SLC6A4
Yanhusuo	MOL004071	Hyndarin	OPRM1
Yanhusuo	MOL004071	Hyndarin	HSP90AA1
Yanhusuo	MOL004071	Hyndarin	RXRB
Yanhusuo	MOL004071	Hyndarin	CAMTA2
Yanhusuo	MOL004071	Hyndarin	PTGS1
Yanhusuo	MOL004071	Hyndarin	ADRB1
Yanhusuo	MOL004071	Hyndarin	RXRA
Yanhusuo	MOL004071	Hyndarin	DRD3
Yanhusuo	MOL004071	Hyndarin	DRD2
Yanhusuo	MOL004071	Hyndarin	NCOA1
Yanhusuo	MOL004190	(-)-alpha-N-methylcanadine	CHRM3
Yanhusuo	MOL004190	(-)-alpha-N-methylcanadine	KCNH2
Yanhusuo	MOL004190	(-)-alpha-N-methylcanadine	CHRM1
Yanhusuo	MOL004190	(-)-alpha-N-methylcanadine	SCN5A
Yanhusuo	MOL004190	(-)-alpha-N-methylcanadine	CHRM5
Yanhusuo	MOL004190	(-)-alpha-N-methylcanadine	PTGS2
Yanhusuo	MOL004190	(-)-alpha-N-methylcanadine	CA2
Yanhusuo	MOL004190	(-)-alpha-N-methylcanadine	CHRM4
Yanhusuo	MOL004190	(-)-alpha-N-methylcanadine	ADRA1B
Yanhusuo	MOL004190	(-)-alpha-N-methylcanadine	ADRB2
Yanhusuo	MOL004190	(-)-alpha-N-methylcanadine	ADRA1D
Yanhusuo	MOL004190	(-)-alpha-N-methylcanadine	NCOA2
Yanhusuo	MOL004190	(-)-alpha-N-methylcanadine	NCOA1
Yanhusuo	MOL004190	(-)-alpha-N-methylcanadine	CAMTA2
Yanhusuo	MOL004191	Capaurine	PTGS1
Yanhusuo	MOL004191	Capaurine	DRD1
Yanhusuo	MOL004191	Capaurine	CHRM3
Yanhusuo	MOL004191	Capaurine	KCNH2
Yanhusuo	MOL004191	Capaurine	CHRM1
Yanhusuo	MOL004191	Capaurine	SCN5A
Yanhusuo	MOL004191	Capaurine	CHRM5
Yanhusuo	MOL004191	Capaurine	PTGS2
Yanhusuo	MOL004191	Capaurine	CA2
Yanhusuo	MOL004191	Capaurine	KDR
Yanhusuo	MOL004191	Capaurine	CHRM4
Yanhusuo	MOL004191	Capaurine	RXRA
Yanhusuo	MOL004191	Capaurine	OPRD1
Yanhusuo	MOL004191	Capaurine	ADRA1B
Yanhusuo	MOL004191	Capaurine	SLC6A3
Yanhusuo	MOL004191	Capaurine	ADRB2
Yanhusuo	MOL004191	Capaurine	ADRA1D
Yanhusuo	MOL004191	Capaurine	SLC6A4
Yanhusuo	MOL004191	Capaurine	OPRM1
Yanhusuo	MOL004191	Capaurine	HSP90AA1
Yanhusuo	MOL004191	Capaurine	RXRB
Yanhusuo	MOL004191	Capaurine	CAMTA2
Yanhusuo	MOL004193	Clarkeanidine	PTGS1
Yanhusuo	MOL004193	Clarkeanidine	DRD1
Yanhusuo	MOL004193	Clarkeanidine	CHRM3
Yanhusuo	MOL004193	Clarkeanidine	KCNH2
Yanhusuo	MOL004193	Clarkeanidine	CHRM1
Yanhusuo	MOL004193	Clarkeanidine	SCN5A
Yanhusuo	MOL004193	Clarkeanidine	CHRM5
Yanhusuo	MOL004193	Clarkeanidine	PTGS2
Yanhusuo	MOL004193	Clarkeanidine	CA2
Yanhusuo	MOL004193	Clarkeanidine	ADRA2C
Yanhusuo	MOL004193	Clarkeanidine	CHRM4
Yanhusuo	MOL004193	Clarkeanidine	RXRA
Yanhusuo	MOL004193	Clarkeanidine	OPRD1
Yanhusuo	MOL004193	Clarkeanidine	SLC6A2
Yanhusuo	MOL004193	Clarkeanidine	ADRA1A
Yanhusuo	MOL004193	Clarkeanidine	CHRM2
Yanhusuo	MOL004193	Clarkeanidine	ADRA2B
Yanhusuo	MOL004193	Clarkeanidine	ADRA1B
Yanhusuo	MOL004193	Clarkeanidine	SLC6A3
Yanhusuo	MOL004193	Clarkeanidine	ADRB2
Yanhusuo	MOL004193	Clarkeanidine	ADRA1D
Yanhusuo	MOL004193	Clarkeanidine	SLC6A4
Yanhusuo	MOL004193	Clarkeanidine	OPRM1
Yanhusuo	MOL004193	Clarkeanidine	HSP90AA1
Yanhusuo	MOL004193	Clarkeanidine	CAMTA2
Yanhusuo	MOL004195	CORYDALINE	DRD1
Yanhusuo	MOL004195	CORYDALINE	CHRM3
Yanhusuo	MOL004195	CORYDALINE	KCNH2
Yanhusuo	MOL004195	CORYDALINE	CHRM1
Yanhusuo	MOL004195	CORYDALINE	SCN5A
Yanhusuo	MOL004195	CORYDALINE	CHRM5
Yanhusuo	MOL004195	CORYDALINE	PTGS2
Yanhusuo	MOL004195	CORYDALINE	CA2
Yanhusuo	MOL004195	CORYDALINE	CHRM4
Yanhusuo	MOL004195	CORYDALINE	RXRA
Yanhusuo	MOL004195	CORYDALINE	OPRD1
Yanhusuo	MOL004195	CORYDALINE	ADRA2B
Yanhusuo	MOL004195	CORYDALINE	ADRA1B
Yanhusuo	MOL004195	CORYDALINE	SLC6A3
Yanhusuo	MOL004195	CORYDALINE	ADRB2
Yanhusuo	MOL004195	CORYDALINE	ADRA1D
Yanhusuo	MOL004195	CORYDALINE	SLC6A4
Yanhusuo	MOL004195	CORYDALINE	DRD2
Yanhusuo	MOL004195	CORYDALINE	OPRM1
Yanhusuo	MOL004195	CORYDALINE	HSP90AA1
Yanhusuo	MOL004195	CORYDALINE	RXRB
Yanhusuo	MOL004195	CORYDALINE	CAMTA2
Yanhusuo	MOL004196	Corydalmine	PTGS1
Yanhusuo	MOL004196	Corydalmine	CHRM3
Yanhusuo	MOL004196	Corydalmine	KCNH2
Yanhusuo	MOL004196	Corydalmine	CHRM1
Yanhusuo	MOL004196	Corydalmine	ESR1
Yanhusuo	MOL004196	Corydalmine	SCN5A
Yanhusuo	MOL004196	Corydalmine	PPARG
Yanhusuo	MOL004196	Corydalmine	CHRM5
Yanhusuo	MOL004196	Corydalmine	PTGS2
Yanhusuo	MOL004196	Corydalmine	CA2
Yanhusuo	MOL004196	Corydalmine	ADRA2C
Yanhusuo	MOL004196	Corydalmine	CHRM4
Yanhusuo	MOL004196	Corydalmine	RXRA
Yanhusuo	MOL004196	Corydalmine	OPRD1
Yanhusuo	MOL004196	Corydalmine	ACHE
Yanhusuo	MOL004196	Corydalmine	ADRA1B
Yanhusuo	MOL004196	Corydalmine	ADRB2
Yanhusuo	MOL004196	Corydalmine	ADRA1D
Yanhusuo	MOL004196	Corydalmine	OPRM1
Yanhusuo	MOL004196	Corydalmine	HSP90AA1
Yanhusuo	MOL004196	Corydalmine	RXRB
Yanhusuo	MOL004196	Corydalmine	NCOA2
Yanhusuo	MOL004196	Corydalmine	NCOA1
Yanhusuo	MOL004196	Corydalmine	CAMTA2
Yanhusuo	MOL004197	Corydine	PTGS1
Yanhusuo	MOL004197	Corydine	CHRM3
Yanhusuo	MOL004197	Corydine	KCNH2
Yanhusuo	MOL004197	Corydine	CHRM1
Yanhusuo	MOL004197	Corydine	AR
Yanhusuo	MOL004197	Corydine	SCN5A
Yanhusuo	MOL004197	Corydine	CHRM5
Yanhusuo	MOL004197	Corydine	PTGS2
Yanhusuo	MOL004197	Corydine	RXRA
Yanhusuo	MOL004197	Corydine	OPRD1
Yanhusuo	MOL004197	Corydine	ACHE
Yanhusuo	MOL004197	Corydine	ADRA1B
Yanhusuo	MOL004197	Corydine	ADRB2
Yanhusuo	MOL004197	Corydine	ADRA1D
Yanhusuo	MOL004197	Corydine	SLC6A4
Yanhusuo	MOL004197	Corydine	OPRM1
Yanhusuo	MOL004197	Corydine	NR1I2
Yanhusuo	MOL004197	Corydine	HSP90AA1
Yanhusuo	MOL004198	18797-79-0	PTGS1
Yanhusuo	MOL004198	18797-79-0	CHRM3
Yanhusuo	MOL004198	18797-79-0	CHRM1
Yanhusuo	MOL004198	18797-79-0	SCN5A
Yanhusuo	MOL004198	18797-79-0	CHRM5
Yanhusuo	MOL004198	18797-79-0	PTGS2
Yanhusuo	MOL004198	18797-79-0	CA2
Yanhusuo	MOL004198	18797-79-0	OPRD1
Yanhusuo	MOL004198	18797-79-0	ADRA1B
Yanhusuo	MOL004198	18797-79-0	OPRM1
Yanhusuo	MOL004198	18797-79-0	CAMTA2
Yanhusuo	MOL004199	Corynoloxine	PTGS1
Yanhusuo	MOL004199	Corynoloxine	AR
Yanhusuo	MOL004199	Corynoloxine	SCN5A
Yanhusuo	MOL004199	Corynoloxine	PTGS2
Yanhusuo	MOL004199	Corynoloxine	OPRD1
Yanhusuo	MOL004199	Corynoloxine	ACHE
Yanhusuo	MOL004199	Corynoloxine	OPRM1
Yanhusuo	MOL004202	dehydrocavidine	PTGS1
Yanhusuo	MOL004202	dehydrocavidine	DRD1
Yanhusuo	MOL004202	dehydrocavidine	CHRM3
Yanhusuo	MOL004202	dehydrocavidine	KCNH2
Yanhusuo	MOL004202	dehydrocavidine	CHRM1
Yanhusuo	MOL004202	dehydrocavidine	SCN5A
Yanhusuo	MOL004202	dehydrocavidine	CHRM5
Yanhusuo	MOL004202	dehydrocavidine	PTGS2
Yanhusuo	MOL004202	dehydrocavidine	F7
Yanhusuo	MOL004202	dehydrocavidine	CHRM4
Yanhusuo	MOL004202	dehydrocavidine	RXRA
Yanhusuo	MOL004202	dehydrocavidine	OPRD1
Yanhusuo	MOL004202	dehydrocavidine	CHRM2
Yanhusuo	MOL004202	dehydrocavidine	ADRA1B
Yanhusuo	MOL004202	dehydrocavidine	ADRB2
Yanhusuo	MOL004202	dehydrocavidine	ADRA1D
Yanhusuo	MOL004202	dehydrocavidine	OPRM1
Yanhusuo	MOL004202	dehydrocavidine	HSP90AA1
Yanhusuo	MOL004202	dehydrocavidine	CAMTA2
Yanhusuo	MOL004203	Dehydrocorybulbine	NOS2
Yanhusuo	MOL004203	Dehydrocorybulbine	PTGS1
Yanhusuo	MOL004203	Dehydrocorybulbine	KCNH2
Yanhusuo	MOL004203	Dehydrocorybulbine	ESR1
Yanhusuo	MOL004203	Dehydrocorybulbine	AR
Yanhusuo	MOL004203	Dehydrocorybulbine	SCN5A
[truncated: 730 more rows]
