# Supplementary material for: Material basis and molecular mechanisms of Chaihuang Qingyi Huoxue Granule in the treatment of acute pancreatitis based on network pharmacology and molecular docking-based strategy
Source: Front Immunol. 2024 May 3;15:1353695. doi: 10.3389/fimmu.2024.1353695 (PMC11099290; doi:10.3389/fimmu.2024.1353695)
Supplement: Supplementary file 2 [file DataSheet_3.zip › Figures+Tables/Table/Table S2-Drug_Disease.xlsx]

## Sheet: Table S2-Drug_Disease
TNF
IL6
CD14
LBP
PGR
NCOA2
PTGS1
PTGS2
HSP90AA1
KCNH2
SCN5A
ADRB2
SLC6A4
OPRM1
BCL2
BAX
CASP9
CASP3
CASP8
PRKCA
PON1
NR3C2
NOS2
AR
F7
ESR2
DPP4
PRSS1
ADH1C
RXRA
SLC6A3
PLAU
MAOA
CTRB1
ADRB1
ESR1
ACHE
CAT
CDK2
RELA
VEGFA
CDKN1A
MMP2
MMP9
NFKBIA
CXCL8
GSTP1
IGF2
GSTM1
TP53
FASN
CDK1
PCNA
MYC
IL1B
PRKCD
CCNB1
KDR
NR3C1
CA2
PPARG
MAPK14
GSK3B
CCNA2
CHRM5
STAT3
CCND1
BCL2L1
APP
EDN1
BIRC5
CHEK1
FOS
EDNRA
CYP3A4
CYP1A2
CYP1A1
NPM1
ITGB3
EGFR
AKT1
MAPK1
IL10
RB1
CDK4
TOP1
MDM2
MMP1
ERBB2
HMOX1
CASP7
ICAM1
MCL1
IL2RA
TYR
IFNG
IL4
TOP2A
XIAP
SLC2A4
INSR
CD40LG
MET
SOD1
PYGM
CYP2C9
FASLG
CYP19A1
HIF1A
MPO
AHR
CYCS
CCL2
ADH1B
CACNA1S
DRD2
GJA1
CRH
GJB1
VCP
ABCC8
MAPK3
LDLR
BAD
APOB
HMGCR
UGT1A1
PPARA
SREBF1
GSR
ABCC1
ADIPOQ
MAPK8
TIMP1
CREB1
PLA2G4A
CD163
MAPK10
MMP3
EGF
RAF1
STAT1
RUNX1T1
HSPA5
CAV1
F3
SELE
VCAM1
NOS3
HSPB1
CYP1B1
PLAT
THBD
SERPINE1
COL1A1
ALOX5
IL1A
ABCG2
NFE2L2
NQO1
PARP1
CXCL2
CHEK2
CLDN4
CXCL10
CHUK
SPP1
RUNX2
E2F1
CTSD
IGFBP3
IRF1
ERBB3
HK2
IKBKB
PPP3CA
SLPI
