# Supplementary material for: Material basis and molecular mechanisms of Chaihuang Qingyi Huoxue Granule in the treatment of acute pancreatitis based on network pharmacology and molecular docking-based strategy
Source: Front Immunol. 2024 May 3;15:1353695. doi: 10.3389/fimmu.2024.1353695 (PMC11099290; doi:10.3389/fimmu.2024.1353695)
Supplement: Supplementary file 2 [file DataSheet_3.zip › Figures+Tables/Table/active compounds.xlsx]

## Sheet: allTargets.symbol (1)
Drug	MolId	MolName	MW	OB (%)	DL	structure
Danshen	MOL007064	przewalskin b	330.46	110.32	0.44
Huangqin	MOL002934	NEOBAICALEIN	374.37	104.34	0.44
Taoren	MOL001351	Gibberellin A44	346.46	101.61	0.54
Taoren	MOL001353	GA60	348.43	93.17	0.53
Gancao	MOL002311	Glycyrol	366.39	90.78	0.67
Taoren	MOL001349	4a-formyl-7alpha-hydroxy-1-methyl-8-methylidene-4aalpha,4bbeta-gibbane-1alpha,10beta-dicarboxylic acid	362.46	88.6	0.46
Taoren	MOL001344	GA122-isolactone	330.41	88.11	0.54
Taoren	MOL001329	2,3-didehydro GA77	346.41	88.08	0.53
Taoren	MOL001360	GA77	348.43	87.89	0.53
Yanhusuo	MOL004193	Clarkeanidine	327.41	86.65	0.54
Taoren	MOL001340	GA120	314.41	84.85	0.45
Zhizi	MOL004561	Sudan III	352.42	84.07	0.59
Dahuang	MOL000471	aloe-emodin	270.25	83.38	0.24
Gancao	MOL004904	licopyranocoumarin	384.41	80.36	0.65
Gancao	MOL004891	shinpterocarpin	322.38	80.3	0.73
Gancao	MOL005017	Phaseol	336.36	78.77	0.58
Yanhusuo	MOL001460	Cryptopin	369.45	78.74	0.72
Danshen	MOL007150	(6S)-6-hydroxy-1-methyl-6-methylol-8,9-dihydro-7H-naphtho[8,7-g]benzofuran-10,11-quinone	312.34	75.39	0.46
Gancao	MOL001484	Inermine	284.28	75.18	0.54
Yanhusuo	MOL004071	Hyndarin	355.47	73.94	0.64
Taoren	MOL001358	gibberellin 7	330.41	73.8	0.5
Danshen	MOL007058	formyltanshinone	290.28	73.44	0.42
Taoren	MOL001342	GA121-isolactone	330.41	72.7	0.54
Gancao	MOL005007	Glyasperins M	368.41	72.67	0.59
Danshen	MOL007120	miltionone Ⅱ	312.39	71.03	0.44
Gancao	MOL004959	1-Methoxyphaseollidin	354.43	69.98	0.64
Yanhusuo	MOL000791	bicuculline	367.38	69.67	0.88
Huangqin	MOL002927	Skullcapflavone II	374.37	69.51	0.44
Huangqi	MOL000433	FA	441.45	68.96	0.71
Taoren	MOL001361	GA87	362.41	68.85	0.57
Yanhusuo	MOL004195	CORYDALINE	369.5	65.84	0.68
Taoren	MOL001355	GA63	348.43	65.54	0.54
Danshen	MOL007155	(6S)-6-(hydroxymethyl)-1,6-dimethyl-8,9-dihydro-7H-naphtho[8,7-g]benzofuran-10,11-dione	310.37	65.26	0.45
Gancao	MOL004808	glyasperin B	370.43	65.22	0.44
Yanhusuo	MOL000785	palmatine	352.44	64.6	0.65
Taoren	MOL001352	GA54	348.43	64.21	0.53
Gancao	MOL004855	Licoricone	382.44	63.58	0.47
Yanhusuo	MOL004191	Capaurine	371.47	62.91	0.69
Danshen	MOL007050	2-(4-hydroxy-3-methoxyphenyl)-5-(3-hydroxypropyl)-7-methoxy-3-benzofurancarboxaldehyde	356.4	62.78	0.4
Danshen	MOL007068	Przewaquinone B	292.3	62.24	0.41
Zhishi	MOL005828	nobiletin	402.43	61.67	0.52
Houpu	MOL005970	Eucalyptol	266.36	60.62	0.32
Gancao	MOL004849	3-(2,4-dihydroxyphenyl)-8-(1,1-dimethylprop-2-enyl)-7-hydroxy-5-methoxy-coumarin	368.41	59.62	0.43
Yanhusuo	MOL001463	Dihydrosanguinarine	333.36	59.31	0.86
Yanhusuo	MOL000787	Fumarine	353.4	59.26	0.83
Gancao	MOL005003	Licoagrocarpin	338.43	58.81	0.58
Danshen	MOL007081	Danshenol B	354.48	57.95	0.56
Houpu	MOL005980	Neohesperidin	302.3	57.44	0.27
Gancao	MOL005012	Licoagroisoflavone	336.36	57.28	0.49
Chaihu	MOL013187	Cubebin	356.4	57.13	0.64
Danshen	MOL007082	Danshenol A	336.41	56.97	0.52
Danshen	MOL007069	przewaquinone c	296.34	55.74	0.4
Baishao	MOL000211	Mairin	456.78	55.38	0.78
Gancao	MOL000211	Mairin	456.78	55.38	0.78
Huangqi	MOL000211	Mairin	456.78	55.38	0.78
Yanhusuo	MOL002903	(R)-Canadine	339.42	55.37	0.77
Gancao	MOL005018	Xambioona	388.49	54.85	0.87
Chishao	MOL000492	(+)-catechin	290.29	54.83	0.24
Baishao	MOL001924	paeoniflorin	480.51	53.87	0.79
Chishao	MOL001924	paeoniflorin	480.51	53.87	0.79
Gancao	MOL004993	8-prenylated eriodictyol	356.4	53.79	0.4
Yanhusuo	MOL004226	24240-05-9	353.4	53.75	0.83
Huangqi	MOL000371	3,9-di-O-methylnissolin	314.36	53.74	0.48
Gancao	MOL004908	Glabridin	324.4	53.25	0.47
Gancao	MOL004879	Glycyrin	382.44	52.61	0.47
Yanhusuo	MOL004196	Corydalmine	340.45	52.5	0.59
Danshen	MOL007079	tanshinaldehyde	308.35	52.47	0.45
Gancao	MOL004885	licoisoflavanone	354.38	52.47	0.54
Danshen	MOL007088	cryptotanshinone	296.39	52.34	0.4
Zhizi	MOL003095	5-hydroxy-7-methoxy-2-(3,4,5-trimethoxyphenyl)chromone	358.37	51.96	0.41
Zhishi	MOL013277	Isosinensetin	372.4	51.15	0.44
Gancao	MOL004856	Gancaonin A	352.41	51.08	0.4
Dahuang	MOL002235	EUPATIN	360.34	50.8	0.41
Zhishi	MOL001803	Sinensetin	372.4	50.56	0.45
Gancao	MOL004820	kanzonols W	336.36	50.48	0.52
Gancao	MOL005001	Gancaonin H	420.49	50.1	0.78
Danshen	MOL007111	Isotanshinone II	294.37	49.92	0.4
Danshen	MOL007154	tanshinone iia	294.37	49.89	0.4
Huangqin	MOL002915	Salvigenin	328.34	49.07	0.33
Chaihu	MOL004609	Areapillin	360.34	48.96	0.41
Gancao	MOL004857	Gancaonin B	368.41	48.79	0.45
Gancao	MOL004827	Semilicoisoflavone B	352.36	48.78	0.55
Yanhusuo	MOL004230	stylopine	323.37	48.25	0.85
Huangqi	MOL000417	Calycosin	284.28	47.75	0.24
Chaihu	MOL004624	Longikaurin A	348.48	47.72	0.53
Yanhusuo	MOL000793	C09367	325.39	47.54	0.69
Dahuang	MOL002268	rhein	284.23	47.07	0.28
Yanhusuo	MOL004203	Dehydrocorybulbine	352.44	46.97	0.63
Zhizi	MOL000098	quercetin	302.25	46.43	0.28
Gancao	MOL004911	Glabrene	322.38	46.27	0.44
Gancao	MOL004974	3'-Methoxyglabridin	354.43	46.16	0.57
Chaihu	MOL004653	(+)-Anomalin	426.5	46.06	0.66
Yanhusuo	MOL004198	18797-79-0	367.43	46.06	0.85
Danshen	MOL007141	salvianolic acid g	340.3	45.56	0.61
Gancao	MOL004811	Glyasperin C	356.45	45.56	0.4
Gancao	MOL004949	Isolicoflavonol	354.38	45.17	0.42
Yanhusuo	MOL004190	(-)-alpha-N-methylcanadine	354.46	45.06	0.8
Danshen	MOL007045	3α-hydroxytanshinoneⅡa	310.37	44.93	0.44
Gancao	MOL004948	Isoglycyrol	366.39	44.7	0.84
Yanhusuo	MOL004205	Dehydrocorydalmine	338.41	43.9	0.59
Chaihu	MOL000449	Stigmasterol	412.77	43.83	0.76
Chishao	MOL000449	Stigmasterol	412.77	43.83	0.76
Danshen	MOL001659	Poriferasterol	412.77	43.83	0.76
Huangqin	MOL000449	Stigmasterol	412.77	43.83	0.76
Yanhusuo	MOL000449	Stigmasterol	412.77	43.83	0.76
Zhizi	MOL000449	Stigmasterol	412.77	43.83	0.76
Danshen	MOL002651	Dehydrotanshinone II A	292.35	43.76	0.4
Gancao	MOL004966	3'-Hydroxy-4'-O-Methylglabridin	354.43	43.71	0.57
Danshen	MOL007142	salvianolic acid j	538.49	43.38	0.72
Taoren	MOL001323	Sitosterol alpha1	426.8	43.28	0.78
Huangqin	MOL002897	epiberberine	336.39	43.09	0.78
Chishao	MOL001002	ellagic acid	302.2	43.06	0.43
Chaihu	MOL004718	α-spinasterol	412.77	42.98	0.76
Chishao	MOL004355	Spinasterol	412.77	42.98	0.76
Danshen	MOL007152	Przewaquinone E	312.34	42.85	0.45
Yanhusuo	MOL004228	saulatine	396.47	42.74	0.79
Danshen	MOL007151	Tanshindiol B	312.34	42.67	0.45
Yanhusuo	MOL004204	dehydrocorydaline	366.47	41.98	0.68
Zhizi	MOL000422	kaempferol	286.25	41.88	0.24
Yanhusuo	MOL004220	N-methyllaurotetanine	341.44	41.62	0.56
Gancao	MOL004883	Licoisoflavone	354.38	41.61	0.42
Huangqin	MOL002928	oroxylin a	284.28	41.37	0.23
Danshen	MOL007070	(6S,7R)-6,7-dihydroxy-1,6-dimethyl-8,9-dihydro-7H-naphtho[8,7-g]benzofuran-10,11-dione	312.34	41.31	0.45
Gancao	MOL005008	Glycyrrhiza flavonol A	370.38	41.28	0.6
Gancao	MOL004924	(-)-Medicocarpin	432.46	40.99	0.95
Yanhusuo	MOL004216	13-methylpalmatrubine	352.44	40.97	0.63
Danshen	MOL007071	przewaquinone f	312.34	40.31	0.46
Yanhusuo	MOL004214	isocorybulbine	368.51	40.18	0.66
Huangqin	MOL000525	Norwogonin	270.25	39.4	0.21
Gancao	MOL004989	6-prenylated eriodictyol	356.4	39.22	0.41
Huangqi	MOL000442	1,7-Dihydroxy-3,9-dimethoxy pterocarpene	314.31	39.05	0.48
Yanhusuo	MOL004202	dehydrocavidine	351.43	38.99	0.81
Yanhusuo	MOL004208	demethylcorydalmatine	327.41	38.99	0.54
Yanhusuo	MOL004225	pseudocoptisine	320.34	38.97	0.86
Gancao	MOL004884	Licoisoflavone B	352.36	38.93	0.55
Danshen	MOL007093	dan-shexinkum d	336.41	38.88	0.55
Yanhusuo	MOL004199	Corynoloxine	365.41	38.12	0.6
Yanhusuo	MOL001474	sanguinarine	332.35	37.81	0.86
Chishao	MOL005043	campest-5-en-3beta-ol	400.76	37.58	0.71
Taoren	MOL000493	campesterol	400.76	37.58	0.71
Chishao	MOL006999	stigmast-7-en-3-ol	414.79	37.42	0.75
Yanhusuo	MOL004197	Corydine	341.44	37.16	0.55
Danshen	MOL007063	przewalskin a	398.49	37.11	0.65
Baishao	MOL000358	beta-sitosterol	414.79	36.91	0.75
Chishao	MOL000358	beta-sitosterol	414.79	36.91	0.75
Dahuang	MOL000358	beta-sitosterol	414.79	36.91	0.75
Danshen	MOL001771	poriferast-5-en-3beta-ol	414.79	36.91	0.75
Gancao	MOL000358	beta-sitosterol	414.79	36.91	0.75
Huangqin	MOL000358	beta-sitosterol	414.79	36.91	0.75
Huangqi	MOL000296	hederagenin	414.79	36.91	0.75
Taoren	MOL000296	hederagenin	414.79	36.91	0.75
Yanhusuo	MOL000358	beta-sitosterol	414.79	36.91	0.75
Zhizi	MOL000358	beta-sitosterol	414.79	36.91	0.75
Yanhusuo	MOL001454	berberine	336.39	36.86	0.78
Danshen	MOL000006	luteolin	286.25	36.16	0.25
Yanhusuo	MOL004209	13-methyldehydrocorydalmine	352.44	35.94	0.63
Dahuang	MOL002297	Daucosterol_qt	386.73	35.89	0.7
Yanhusuo	MOL000790	Isocorypalmine	341.44	35.77	0.59
Yanhusuo	MOL002670	Cavidine	353.45	35.64	0.81
Huangqin	MOL001689	acacetin	284.28	34.97	0.24
Gancao	MOL004935	Sigmoidin-B	356.4	34.88	0.41
Yanhusuo	MOL004231	Tetrahydrocorysamine	337.4	34.17	0.86
Huangqin	MOL002909	5,7,2,5-tetrahydroxy-8,6-dimethoxyflavone	376.34	33.82	0.45
Huangqin	MOL002714	baicalein	270.25	33.52	0.21
Yanhusuo	MOL001461	Dihydrochelerythrine	349.41	32.73	0.81
Gancao	MOL004988	Kanzonol F	420.54	32.47	0.89
Zhizi	MOL002883	Ethyl oleate (NF)	310.58	32.4	0.19
Yanhusuo	MOL000217	(S)-Scoulerine	327.41	32.28	0.54
Danshen	MOL007059	3-beta-Hydroxymethyllenetanshiquinone	294.32	32.16	0.41
Gancao	MOL004833	Phaseolinisoflavan	324.4	32.01	0.45
Chaihu	MOL004598	3,5,6,7-tetramethoxy-2-(3,4,5-trimethoxyphenyl)chromone	432.46	31.97	0.59
Gancao	MOL004814	Isotrifoliol	298.26	31.94	0.42
Yanhusuo	MOL004233	ST057701	341.44	31.87	0.56
Huangqi	MOL000387	Bifendate	418.38	31.1	0.67
Huangqin	MOL000173	wogonin	284.28	30.68	0.23
Huangqin	MOL001458	coptisine	320.34	30.67	0.86
Yanhusuo	MOL001458	coptisine	320.34	30.67	0.86
Yanhusuo	MOL004221	norglaucing	341.44	30.35	0.56
Gancao	MOL004806	euchrenone	406.56	30.29	0.57
Yanhusuo	MOL004224	pontevedrine	381.41	30.28	0.71
Taoren	MOL000358	beta-sitosterol	414.79	6.59	0.75
