# Supplementary material for: Material basis and molecular mechanisms of Chaihuang Qingyi Huoxue Granule in the treatment of acute pancreatitis based on network pharmacology and molecular docking-based strategy
Source: Front Immunol. 2024 May 3;15:1353695. doi: 10.3389/fimmu.2024.1353695 (PMC11099290; doi:10.3389/fimmu.2024.1353695)
Supplement: Supplementary file 3 [file DataSheet_4.zip]

Archive with 4 entries (3 files):
- Fig.11microscopy images of AP12h/AP12h  DAPI.tif
- Fig.11microscopy images of AP12h/AP12h  Merge.tif
- Fig.11microscopy images of AP12h/AP12h  Tunel.tif
- Fig.11microscopy images of AP12h/
