# Supplementary material for: Material basis and molecular mechanisms of Chaihuang Qingyi Huoxue Granule in the treatment of acute pancreatitis based on network pharmacology and molecular docking-based strategy
Source: Front Immunol. 2024 May 3;15:1353695. doi: 10.3389/fimmu.2024.1353695 (PMC11099290; doi:10.3389/fimmu.2024.1353695)
Supplement: Supplementary file 9 [file DataSheet_10.zip]

Archive with 23 entries (22 files):
- Figures(without raw image)/
- Figures(without raw image)/Fig.1..jpg
- Figures(without raw image)/Fig.2..jpg
- Figures(without raw image)/Fig.3..jpg
- Figures(without raw image)/Fig.4..jpg
- Figures(without raw image)/Fig.5.(A)Amylase Levels(U_L).jpg
- Figures(without raw image)/Fig.5.(A)Lipase Levels(U_L).jpg
- Figures(without raw image)/Fig.5.(B).jpg
- Figures(without raw image)/Fig.5.(C)Edema scores(Arbitrary units).jpg
- Figures(without raw image)/Fig.5.(C)Inflitration scores(Arbitrary units).jpg
- Figures(without raw image)/Fig.5.(C)Necrosis scores(Arbitrary units).jpg
- Figures(without raw image)/Fig.6.(A)TNF-α(pg_mL).jpg
- Figures(without raw image)/Fig.6.(B)IL-6(pg_mL)(pg_mL).jpg
- Figures(without raw image)/Fig.6.(C)IL-1β(pg_mL).jpg
- Figures(without raw image)/Fig.7.(B)P-AKT_AKT.jpg
- Figures(without raw image)/Fig.7.(B)P-P65_P65.jpg
- Figures(without raw image)/Fig.7.(B)P-PI3K_PI3K.jpg
- Figures(without raw image)/Fig.7.(A).jpg
- Figures(without raw image)/Fig.8.(B)Tunel(% apoptotic cells  ).jpg
- Figures(without raw image)/Fig.8.(D)BAX_β-actin.jpg
- Figures(without raw image)/Fig.8.(E)BCL-2_β-actin.jpg
- Figures(without raw image)/Fig.8.(A)Tunel.jpg
- Figures(without raw image)/Fig.8.(C).jpg
